# Supplementary material for: Selective whole-genome amplification reveals population genetics of Leishmania braziliensis directly from patient skin biopsies
Source: PLoS Pathog. 2023 Mar 20;19(3):e1011230. doi: 10.1371/journal.ppat.1011230 (PMC10063166; doi:10.1371/journal.ppat.1011230)
Supplement: S3 Table — Frame-shift and missense variants enriched in L. braziliensis parasites present in Northeast Brazil. (XLSX) [file ppat.1011230.s006.xlsx]

## Sheet: Frameshift
Gene ID	Number of frame shift variants	Genomic Location (Gene)	Product Description	Gene Type	Transcript Length	Ortholog count	Ortholog Group	PFam ID	PFam Description	SignalP Peptide
LbrM.35.2.002840	2	LbrM.35_v4_pilon:1,047,337..1,057,617(-)	Protein kinase domain/Protein tyrosine kinase, putative	protein coding gene	10281	36	OG6_478681	PF00069	Protein kinase domain	N/A
LbrM.35.2.001920	2	LbrM.35_v4_pilon:686,410..689,352(-)	Sec34-like family, putative	protein coding gene	2943	68	OG6_142125	PF04136	Sec34-like family	N/A
LbrM.35.2.001910	2	LbrM.35_v4_pilon:671,306..684,352(-)	PH domain associated with Beige/BEACH/Beige/BEACH domain containing protein, putative	protein coding gene	13047	92	OG6_101577	PF02138;PF14844	Beige/BEACH domain;PH domain associated with Beige/BEACH	N/A
LbrM.34.2.002330	2	LbrM.34_v4_pilon:932,949..936,848(+)	hypothetical protein, conserved	protein coding gene	3900	40	OG6_172134	N/A	N/A	N/A
LbrM.33.2.003130:pseudogene	2	LbrM.33_v4_pilon:1,259,584..1,260,737(+)	hypothetical protein, conserved	protein coding gene	1152	0	N/A (orthology not determined because protein is too short or has too many stop codons)	PF13350	Tyrosine phosphatase family	N/A
LbrM.30.2.001550	2	LbrM.30_v4_pilon:485,000..488,605(+)	Kinesin motor domain containing protein, putative	protein coding gene	3606	69	OG6_139687	PF00225	Kinesin motor domain	N/A
LbrM.29.2.002170	2	LbrM.29_v4_pilon:961,762..966,039(-)	hypothetical protein, conserved	protein coding gene	4278	56	OG6_157010	N/A	N/A	MLRRSMSLRYAATITLIAGIMLLIASPMHGQ
LbrM.23.2.000660	2	LbrM.23_v4_pilon:227,348..237,670(-)	Galactose oxidase, central domain containing protein, putative	protein coding gene	10323	31	OG6_478896	PF13415	Galactose oxidase, central domain	N/A
LbrM.23.2.000130	2	LbrM.23_v4_pilon:28,120..37,242(+)	Beige/BEACH domain containing protein, putative	protein coding gene	9123	49	OG6_143971	PF02138	Beige/BEACH domain	N/A
LbrM.20.2.005140	2	LbrM.20_v4_pilon:2,291,501..2,302,129(+)	Protein kinase domain/Protein tyrosine kinase, putative	protein coding gene	10629	33	OG6_478590	PF07714	Protein tyrosine kinase	N/A
LbrM.12.2.000210	2	LbrM.12_v4_pilon:59,897..64,750(+)	Ubiquitin carboxyl-terminal hydrolase, putative	protein coding gene	4854	35	OG6_199649	PF00443	Ubiquitin carboxyl-terminal hydrolase	N/A
LbrM.10.2.000300	2	LbrM.10_v4_pilon:110,035..116,901(+)	hypothetical protein, conserved	protein coding gene	6867	37	OG6_199695	N/A	N/A	N/A
LbrM.05.2.000820	2	LbrM.05_v4_pilon:323,159..325,162(+)	zinc-finger of a C2HC-type, putative	protein coding gene	2004	33	OG6_479048	PF13913	zinc-finger of a C2HC-type	N/A
LbrM.35.2.007260	1	LbrM.35_v4_pilon:2,633,544..2,637,455(-)	Nup133 N terminal like, putative	protein coding gene	3912	71	OG6_102040	PF08801	Nup133 N terminal like	N/A
LbrM.35.2.007150	1	LbrM.35_v4_pilon:2,609,338..2,610,915(-)	AFG1-like ATPase, putative	protein coding gene	1578	64	OG6_146042	PF03969	AFG1-like ATPase	N/A
LbrM.35.2.006370	1	LbrM.35_v4_pilon:2,307,777..2,310,038(-)	MIF4G domain containing protein, putative	protein coding gene	2262	65	OG6_147127	PF02854	MIF4G domain	N/A
LbrM.35.2.006350	1	LbrM.35_v4_pilon:2,301,125..2,304,067(-)	COG (conserved oligomeric Golgi) complex component, COG2/Domain of unknown function (DUF3510), putative	protein coding gene	2943	65	OG6_102642	PF06148;PF12022	COG (conserved oligomeric Golgi) complex component, COG2;Domain of unknown function (DUF3510)	N/A
LbrM.35.2.006340	1	LbrM.35_v4_pilon:2,293,018..2,299,950(-)	hypothetical protein, conserved	protein coding gene	6933	75	OG6_144302	N/A	N/A	N/A
LbrM.35.2.006020	1	LbrM.35_v4_pilon:2,171,242..2,173,314(-)	hypothetical protein, conserved	protein coding gene	2073	33	OG6_479071	N/A	N/A	N/A
LbrM.35.2.005490	1	LbrM.35_v4_pilon:1,985,334..1,988,798(-)	Glycosyl hydrolase family 65, N-terminal domain/Glycosyl hydrolase family 65 central catalytic domain/Glycosyl hydrolase family 65, C-terminal domain containing protein, putative	protein coding gene	3465	66	OG6_103857	PF03632;PF03633;PF03636	Glycosyl hydrolase family 65 central catalytic domain;Glycosyl hydrolase family 65, C-terminal domain;Glycosyl hydrolase family 65, N-terminal domain	N/A
LbrM.35.2.005450:pseudogene	1	LbrM.35_v4_pilon:1,971,943..1,974,386(-)	hypothetical protein, conserved	protein coding gene	2442	0	N/A (orthology not determined because protein is too short or has too many stop codons)	N/A	N/A	N/A
LbrM.35.2.005230	1	LbrM.35_v4_pilon:1,901,917..1,902,903(-)	hypothetical protein, conserved	protein coding gene	987	66	OG6_158313	N/A	N/A	N/A
LbrM.35.2.005210	1	LbrM.35_v4_pilon:1,889,342..1,892,326(-)	hypothetical protein, conserved	protein coding gene	2985	38	OG6_196470	N/A	N/A	N/A
LbrM.35.2.004610	1	LbrM.35_v4_pilon:1,675,220..1,682,875(+)	HECT-domain (ubiquitin-transferase), putative	protein coding gene	7656	33	OG6_478893	PF00632	HECT-domain (ubiquitin-transferase)	N/A
LbrM.35.2.004590	1	LbrM.35_v4_pilon:1,664,523..1,667,198(+)	hypothetical protein, conserved	protein coding gene	2676	34	OG6_200370	N/A	N/A	N/A
LbrM.35.2.004490	1	LbrM.35_v4_pilon:1,595,967..1,598,078(+)	WD domain, G-beta repeat, putative	protein coding gene	2112	59	OG6_158308	N/A	N/A	N/A
LbrM.35.2.004480	1	LbrM.35_v4_pilon:1,591,882..1,595,121(+)	hypothetical protein, conserved	protein coding gene	3240	60	OG6_110710	PF13516	Leucine Rich repeat	N/A
LbrM.35.2.004340	1	LbrM.35_v4_pilon:1,545,369..1,549,769(+)	Glycosyl hydrolases family 31, putative	protein coding gene	4401	64	OG6_208756	PF01055	Glycosyl hydrolases family 31	N/A
LbrM.35.2.003830	1	LbrM.35_v4_pilon:1,383,541..1,384,965(-)	hypothetical protein, conserved	protein coding gene	1425	62	OG6_146747	N/A	N/A	N/A
LbrM.35.2.003340	1	LbrM.35_v4_pilon:1,233,276..1,234,982(-)	hypothetical protein, conserved	protein coding gene	1707	137	OG6_104967	N/A	N/A	N/A
LbrM.35.2.002580	1	LbrM.35_v4_pilon:936,186..937,535(+)	Aminotransferase class I and II, putative	protein coding gene	1350	295	OG6_101502	PF00155	Aminotransferase class I and II	N/A
LbrM.35.2.002290	1	LbrM.35_v4_pilon:816,835..818,352(+)	Protein of unknown function DUF72, putative	protein coding gene	1518	60	OG6_105176	PF01904	Protein of unknown function DUF72	N/A
LbrM.35.2.001460	1	LbrM.35_v4_pilon:491,676..492,479(+)	Poly(ADP-ribose) polymerase and DNA-Ligase Zn-finger region/Zinc-finger (CX5CX6HX5H) motif containing protein, putative	protein coding gene	804	58	OG6_111103	PF00645;PF10283	Poly(ADP-ribose) polymerase and DNA-Ligase Zn-finger region;Zinc-finger (CX5CX6HX5H) motif	N/A
LbrM.35.2.000900	1	LbrM.35_v4_pilon:285,582..288,977(+)	Calpain family cysteine protease, putative	protein coding gene	3396	35	OG6_478742	PF00648	Calpain family cysteine protease	N/A
LbrM.35.2.000870	1	LbrM.35_v4_pilon:270,894..274,775(+)	XPC-binding domain containing protein, putative	protein coding gene	3882	36	OG6_200199	PF09280	XPC-binding domain	MSSLPSPAAASPVTLRSVSGKSLLLPPPVTLAAVLKVATA, MSSLPSPAAASPVTLRSVSGKSLLLPPPVTLAA
LbrM.35.2.000680	1	LbrM.35_v4_pilon:178,290..180,530(+)	Elongation factor Tu GTP binding domain/Elongation Factor G, domain II/Elongation factor G, domain IV/Elongation factor G C-terminus, putative	protein coding gene	2241	66	OG6_100770	PF00009;PF00679;PF03764;PF14492	Elongation factor Tu GTP binding domain;Elongation factor G C-terminus;Elongation factor G, domain IV;Elongation Factor G, domain II	MRRSALAYVLRSSIPLLATPA, MRRSALAYVLRSSIPLLATPAFLE
LbrM.35.2.000560	1	LbrM.35_v4_pilon:151,068..152,390(-)	Dihydrouridine synthase (Dus), putative	protein coding gene	1323	66	OG6_102617	PF01207	Dihydrouridine synthase (Dus)	N/A
LbrM.34.2.005050	1	LbrM.34_v4_pilon:1,966,098..1,968,362(+)	RNA pseudouridylate synthase, putative	protein coding gene	2265	189	OG6_100211	PF00849	RNA pseudouridylate synthase	N/A
LbrM.34.2.004210	1	LbrM.34_v4_pilon:1,686,595..1,689,624(+)	SacI homology domain containing protein, putative	protein coding gene	3030	69	OG6_137054	PF02383	SacI homology domain	N/A
LbrM.34.2.003890:pseudogene	1	LbrM.34_v4_pilon:1,542,345..1,543,077(-)	hypothetical protein, conserved	protein coding gene	732	0	N/A (orthology not determined because protein is too short or has too many stop codons)	PF01965	DJ-1/PfpI family	N/A
LbrM.34.2.003730	1	LbrM.34_v4_pilon:1,510,950..1,513,649(-)	Cullin family, putative	protein coding gene	2700	61	OG6_103028	PF00888	Cullin family	MNCASVPVSLAQAASAVLGS
LbrM.34.2.003620:pseudogene	1	LbrM.34_v4_pilon:1,475,723..1,476,982(-)	hypothetical protein, conserved	protein coding gene	1260	0	N/A (orthology not determined because protein is too short or has too many stop codons)	N/A	N/A	MVPPSLHVLLESVAALHSKTASVSAA, MVPPSLHVLLESVAAL
LbrM.34.2.003240	1	LbrM.34_v4_pilon:1,306,117..1,307,205(-)	Mitochondrial carrier protein, putative	protein coding gene	1089	191	OG6_100767	PF00153	Mitochondrial carrier protein	N/A
LbrM.34.2.003220	1	LbrM.34_v4_pilon:1,297,610..1,298,521(-)	hypothetical protein, conserved	protein coding gene	912	68	OG6_143082	PF14580	Leucine-rich repeat	N/A
LbrM.34.2.002620	1	LbrM.34_v4_pilon:1,063,854..1,066,082(-)	hypothetical protein, conserved	protein coding gene	2229	37	OG6_172159	N/A	N/A	N/A
LbrM.34.2.002360	1	LbrM.34_v4_pilon:953,379..956,279(+)	Ubiquitin carboxyl-terminal hydrolase, putative	protein coding gene	2901	64	OG6_136424	PF00443	Ubiquitin carboxyl-terminal hydrolase	N/A
LbrM.34.2.000830	1	LbrM.34_v4_pilon:338,559..339,785(+)	hypothetical protein, conserved	protein coding gene	1227	37	OG6_200179	N/A	N/A	MEITHLIAVVFFNRVALQYALWASLLLAPLYAFAL
LbrM.34.2.000450	1	LbrM.34_v4_pilon:123,900..125,600(+)	Sperm-tail PG-rich repeat, putative	protein coding gene	1701	62	OG6_138509	PF07004	Sperm-tail PG-rich repeat	N/A
LbrM.34.2.000390	1	LbrM.34_v4_pilon:95,808..97,916(+)	hypothetical protein, conserved	protein coding gene	2109	66	OG6_146417	N/A	N/A	MSATIKAACACASTLLFHSLRLHAF, MSATIKAACACASTLLFHSLRLHAFRGAFPH
LbrM.34.2.000370	1	LbrM.34_v4_pilon:91,892..92,911(+)	KR domain/short chain dehydrogenase/Enoyl-(Acyl carrier protein) reductase, putative	protein coding gene	1020	66	OG6_102003	PF00106	short chain dehydrogenase	MSTFFVAVAAVLGASLVLAA
LbrM.34.2.000270	1	LbrM.34_v4_pilon:62,965..64,053(+)	hypothetical protein, conserved	protein coding gene	1089	53	OG6_200170	N/A	N/A	N/A
LbrM.33.2.003310	1	LbrM.33_v4_pilon:1,401,215..1,404,178(+)	hypothetical protein, conserved	protein coding gene	2964	30	OG6_106698	N/A	N/A	N/A
LbrM.33.2.003190	1	LbrM.33_v4_pilon:1,290,977..1,299,229(+)	hypothetical protein, conserved	protein coding gene	8253	37	OG6_200074	N/A	N/A	N/A
LbrM.33.2.003090	1	LbrM.33_v4_pilon:1,245,958..1,247,382(+)	PWWP domain/Transcription factor S-II (TFIIS), putative	protein coding gene	1425	69	OG6_137649	PF00855;PF01096	PWWP domain;Transcription factor S-II (TFIIS)	N/A
LbrM.33.2.002860	1	LbrM.33_v4_pilon:1,135,321..1,137,036(+)	hypothetical protein, conserved	protein coding gene	1716	59	OG6_158159	N/A	N/A	MRCSAAFLFSSTPPAFAD
LbrM.33.2.002730	1	LbrM.33_v4_pilon:1,077,526..1,080,660(+)	hypothetical protein, conserved	protein coding gene	3135	59	OG6_208747	N/A	N/A	N/A
LbrM.33.2.002720	1	LbrM.33_v4_pilon:1,071,918..1,076,855(+)	hypothetical protein, conserved	protein coding gene	4938	33	OG6_478979	N/A	N/A	N/A
LbrM.33.2.002710	1	LbrM.33_v4_pilon:1,068,557..1,070,092(+)	hypothetical protein, conserved	protein coding gene	1536	60	OG6_147165	N/A	N/A	N/A
LbrM.33.2.002695:pseudogene	1	LbrM.33_v4_pilon:1,062,109..1,064,499(+)	hypothetical protein, conserved	protein coding gene	2391	0	N/A (orthology not determined because protein is too short or has too many stop codons)	N/A	N/A	N/A
LbrM.33.2.002300	1	LbrM.33_v4_pilon:871,853..874,402(+)	hypothetical protein, conserved	protein coding gene	2550	63	OG6_128053	N/A	N/A	MPDKLTARQYIQVRCLLISSHAITFAFSFSMLVVALMQR, MPDKLTARQYIQVRCLLISSHAITFAFSFSMLVVAL
LbrM.33.2.001990	1	LbrM.33_v4_pilon:769,653..770,879(+)	Anaphase-promoting complex subunit 5/Tetratricopeptide repeat, putative	protein coding gene	1227	70	OG6_133021	PF12862;PF13424	Anaphase-promoting complex subunit 5;Tetratricopeptide repeat	N/A
LbrM.33.2.001940	1	LbrM.33_v4_pilon:746,405..747,766(+)	Glycosyltransferase Family 4/Glycosyl transferase 4-like domain/PIGA (GPI anchor biosynthesis)/Glycosyl transferases group 1, putative	protein coding gene	1362	65	OG6_100580	PF00534;PF08288	Glycosyl transferases group 1;PIGA (GPI anchor biosynthesis)	N/A
LbrM.33.2.001750	1	LbrM.33_v4_pilon:667,427..676,765(+)	hypothetical protein, conserved	protein coding gene	9339	69	OG6_139733	N/A	N/A	N/A
LbrM.33.2.001380	1	LbrM.33_v4_pilon:486,053..490,186(+)	hypothetical protein, conserved	protein coding gene	4134	60	OG6_173833	N/A	N/A	N/A
LbrM.33.2.001340	1	LbrM.33_v4_pilon:465,915..466,787(+)	hypothetical protein, conserved	protein coding gene	873	52	OG6_196339	N/A	N/A	N/A
LbrM.33.2.000820	1	LbrM.33_v4_pilon:302,647..305,292(+)	Cyclin/Cyclin, N-terminal domain containing protein, putative	protein coding gene	2646	36	OG6_200339	PF08613	Cyclin	MPGSRVGSSLGIPTLAQRGAAQ
LbrM.33.2.000420	1	LbrM.33_v4_pilon:173,547..176,708(-)	hypothetical protein, conserved	protein coding gene	3162	37	OG6_200334	N/A	N/A	N/A
LbrM.33.2.000210	1	LbrM.33_v4_pilon:51,367..55,824(-)	Zinc carboxypeptidase, putative	protein coding gene	4458	69	OG6_101273	PF00246	Zinc carboxypeptidase	N/A
LbrM.33.2.000180	1	LbrM.33_v4_pilon:41,194..42,117(-)	Tetraspanin family, putative	protein coding gene	924	61	OG6_132307	PF00335	Tetraspanin family	N/A
LbrM.32.2.209990	1	LbrM.32_v4_pilon:24,781..26,256(-)	hypothetical protein, conserved	protein coding gene	1476	3	OG6r12_124166	N/A	N/A	N/A
LbrM.32.2.003870	1	LbrM.32_v4_pilon:1,422,152..1,423,006(+)	hypothetical protein, conserved	protein coding gene	855	53	OG6_157063	N/A	N/A	N/A
LbrM.32.2.003840	1	LbrM.32_v4_pilon:1,413,694..1,417,347(+)	hypothetical protein, conserved	protein coding gene	3654	68	OG6_146891	N/A	N/A	N/A
LbrM.32.2.003630	1	LbrM.32_v4_pilon:1,325,256..1,328,573(+)	hypothetical protein, conserved	protein coding gene	3318	72	OG6_146592	N/A	N/A	N/A
LbrM.32.2.003220	1	LbrM.32_v4_pilon:1,156,461..1,158,638(-)	MCM N-terminal domain/MCM2/3/5 family/AAA domain (dynein-related subfamily)/Magnesium chelatase, subunit ChlI, putative	protein coding gene	2178	67	OG6_102101	PF00493;PF14551;PF17207	MCM2/3/5 family;MCM N-terminal domain;MCM OB domain	N/A
LbrM.32.2.002800	1	LbrM.32_v4_pilon:1,003,119..1,005,425(-)	hypothetical protein, conserved	protein coding gene	2307	27	OG6_479065	N/A	N/A	N/A
LbrM.32.2.002670	1	LbrM.32_v4_pilon:949,997..951,268(-)	16S rRNA methyltransferase RsmF, putative	protein coding gene	1272	67	OG6_104090	PF01189	16S rRNA methyltransferase RsmB/F	N/A
LbrM.32.2.002640:pseudogene	1	LbrM.32_v4_pilon:933,403..935,532(-)	hypothetical protein, conserved	protein coding gene	2130	0	N/A (orthology not determined because protein is too short or has too many stop codons)	N/A	N/A	N/A
LbrM.32.2.001990	1	LbrM.32_v4_pilon:697,936..699,903(-)	Protein kinase domain/Protein tyrosine kinase/PH domain containing protein, putative	protein coding gene	1968	67	OG6_157037	PF00069;PF00169	Protein kinase domain;PH domain	N/A
LbrM.32.2.001920	1	LbrM.32_v4_pilon:677,986..680,298(-)	hypothetical protein, conserved	protein coding gene	2313	72	OG6_156850	N/A	N/A	N/A
LbrM.32.2.001760	1	LbrM.32_v4_pilon:619,311..622,127(-)	PIF1-like helicase/AAA domain containing protein, putative	protein coding gene	2817	59	OG6_173717	PF05970	PIF1-like helicase	N/A
LbrM.32.2.001450	1	LbrM.32_v4_pilon:504,976..506,658(+)	Protein kinase domain/Protein tyrosine kinase, putative	protein coding gene	1683	66	OG6_156835	PF00069	Protein kinase domain	N/A
LbrM.32.2.001290	1	LbrM.32_v4_pilon:448,489..450,759(+)	hypothetical protein, conserved	protein coding gene	2271	64	OG6_147526	N/A	N/A	N/A
LbrM.32.2.001140	1	LbrM.32_v4_pilon:413,674..415,416(+)	hypothetical protein, conserved	protein coding gene	1743	43	OG6_199990	N/A	N/A	N/A
LbrM.32.2.001120	1	LbrM.32_v4_pilon:408,807..411,293(+)	Protein kinase domain/Protein tyrosine kinase, putative	protein coding gene	2487	67	OG6_147184	PF00069	Protein kinase domain	N/A
LbrM.32.2.001070	1	LbrM.32_v4_pilon:381,705..383,372(+)	hypothetical protein, conserved	protein coding gene	1668	36	OG6_173716	N/A	N/A	N/A
LbrM.32.2.001000	1	LbrM.32_v4_pilon:343,394..344,236(+)	Alpha/beta hydrolase family/Serine aminopeptidase, S33/alpha/beta hydrolase fold, putative	protein coding gene	843	66	OG6_102589	PF12697	Alpha/beta hydrolase family	N/A
LbrM.32.2.000950	1	LbrM.32_v4_pilon:326,936..328,945(+)	hypothetical protein, conserved	protein coding gene	2010	63	OG6_146572	N/A	N/A	MSSVISPARNKHATCASAGTVLISLFCSPISAHAF
LbrM.32.2.000650	1	LbrM.32_v4_pilon:213,733..215,487(+)	Type III restriction enzyme, res subunit/DEAD/DEAH box helicase/Helicase conserved C-terminal domain containing protein, putative	protein coding gene	1755	65	OG6_102417	PF00270;PF00271	DEAD/DEAH box helicase;Helicase conserved C-terminal domain	N/A
LbrM.32.2.000330	1	LbrM.32_v4_pilon:101,363..105,520(-)	Protein kinase domain/Protein tyrosine kinase/Kinase-like, putative	protein coding gene	4158	35	OG6_115636	PF00069	Protein kinase domain	N/A
LbrM.32.2.000210	1	LbrM.32_v4_pilon:62,117..65,098(-)	Utp14 protein, putative	protein coding gene	2982	72	OG6_142621	PF04615	Utp14 protein	N/A
LbrM.32.2.000170	1	LbrM.32_v4_pilon:46,865..47,800(-)	Mitochondrial carrier protein, putative	protein coding gene	936	61	OG6_102662	PF00153	Mitochondrial carrier protein	N/A
LbrM.31.2.003740:pseudogene	1	LbrM.31_v4_pilon:781,341..783,226(-)	hypothetical protein, conserved	protein coding gene	1884	0	N/A (orthology not determined because protein is too short or has too many stop codons)	N/A	N/A	N/A
LbrM.31.2.003570	1	LbrM.31_v4_pilon:1,365,818..1,367,881(-)	Carbamoyl-phosphate synthase L chain, N-terminal domain/ATP-grasp domain/Carbamoyl-phosphate synthase L chain, ATP binding domain/D-ala D-ala ligase C-terminus/Biotin carboxylase C-terminal domain/Biotin-requiring enzyme, putative	protein coding gene	2064	110	OG6_100368	PF00289;PF00364;PF02785;PF02786	Biotin carboxylase, N-terminal domain;Biotin-requiring enzyme;Biotin carboxylase C-terminal domain;Carbamoyl-phosphate synthase L chain, ATP binding domain	N/A
LbrM.31.2.003350	1	LbrM.31_v4_pilon:1,308,668..1,311,634(-)	Component of IIS longevity pathway SMK-1, putative	protein coding gene	2967	81	OG6_137892	PF04802	Component of IIS longevity pathway SMK-1	N/A
LbrM.31.2.003260	1	LbrM.31_v4_pilon:1,280,008..1,281,396(-)	Nucleoporin complex subunit 54, putative	protein coding gene	1389	70	OG6_104406	PF13874	Nucleoporin complex subunit 54	N/A
LbrM.31.2.003250	1	LbrM.31_v4_pilon:1,275,780..1,279,496(-)	Region in Clathrin and VPS, putative	protein coding gene	3717	82	OG6_102537	PF00637	Region in Clathrin and VPS	N/A
LbrM.31.2.003210	1	LbrM.31_v4_pilon:1,269,131..1,269,769(-)	Ribosomal protein L7/L12 C-terminal domain containing protein, putative	protein coding gene	639	72	OG6_100766	PF00542	Ribosomal protein L7/L12 C-terminal domain	MRQRVLARVVTRLSGGAAAL
LbrM.31.2.003020	1	LbrM.31_v4_pilon:1,206,527..1,208,545(-)	hypothetical protein, conserved	protein coding gene	2019	25	OG6_478714	N/A	N/A	MASMASLGISTGFTRASMPLIRCVSFATVLLLLLLCSRAQ
LbrM.31.2.002420	1	LbrM.31_v4_pilon:977,894..980,650(-)	hypothetical protein, conserved	protein coding gene	2757	31	OG6_479062	N/A	N/A	N/A
LbrM.31.2.002300	1	LbrM.31_v4_pilon:916,887..918,368(-)	hypothetical protein, conserved	protein coding gene	1482	28	OG6_173824	N/A	N/A	N/A
LbrM.31.2.002140	1	LbrM.31_v4_pilon:865,652..868,090(-)	hypothetical protein, conserved	protein coding gene	2439	32	OG6_478877	N/A	N/A	N/A
LbrM.31.2.001820	1	LbrM.31_v4_pilon:708,617..709,432(-)	Tetrapyrrole (Corrin/Porphyrin) Methylases, putative	protein coding gene	816	72	OG6_101531	PF00590	Tetrapyrrole (Corrin/Porphyrin) Methylases	N/A
LbrM.31.2.001720	1	LbrM.31_v4_pilon:649,537..652,998(-)	hypothetical protein, conserved	protein coding gene	3462	73	OG6_148298	N/A	N/A	N/A
LbrM.31.2.001620	1	LbrM.31_v4_pilon:554,599..556,920(-)	hypothetical protein, conserved	protein coding gene	2322	33	OG6_478811	N/A	N/A	N/A
LbrM.31.2.001610	1	LbrM.31_v4_pilon:550,047..553,376(-)	hypothetical protein, conserved	protein coding gene	3330	37	OG6_126358	N/A	N/A	N/A
LbrM.31.2.001570	1	LbrM.31_v4_pilon:530,639..532,216(-)	'Cold-shock' DNA-binding domain containing protein, putative	protein coding gene	1578	36	OG6_200287	PF00313	'Cold-shock' DNA-binding domain	N/A
LbrM.31.2.001530	1	LbrM.31_v4_pilon:494,189..497,248(-)	hypothetical protein, conserved	protein coding gene	3060	30	OG6_478722	N/A	N/A	N/A
LbrM.31.2.001520	1	LbrM.31_v4_pilon:491,101..491,778(-)	hypothetical protein, conserved	protein coding gene	678	486	OG6_100026	N/A	N/A	N/A
LbrM.31.2.001080	1	LbrM.31_v4_pilon:506,120..513,751(-)	Protein phosphatase 2C, putative	protein coding gene	7632	76	OG6_158272	PF00481	Protein phosphatase 2C	N/A
LbrM.31.2.000870	1	LbrM.31_v4_pilon:242,555..245,647(-)	ATPase family associated with various cellular activities (AAA)/Peptidase family M41, putative	protein coding gene	3093	70	OG6_136979	PF00004;PF01434	ATPase family associated with various cellular activities (AAA);Peptidase family M41	N/A
LbrM.31.2.000420	1	LbrM.31_v4_pilon:93,399..96,749(-)	CRAL/TRIO domain containing protein, putative	protein coding gene	3351	122	OG6_146505	PF00650	CRAL/TRIO domain	N/A
LbrM.31.2.000150	1	LbrM.31_v4_pilon:48,019..48,990(-)	hypothetical protein, conserved	protein coding gene	972	67	OG6_158264	N/A	N/A	N/A
LbrM.30.2.003690	1	LbrM.30_v4_pilon:1,283,916..1,284,590(+)	ATP synthase subunit C, putative	protein coding gene	675	61	OG6_102000	PF00137	ATP synthase subunit C	MPVEAEVLPTPTRLPPDDALYVVGSLTRYILIVVIVLFGIIPALCGT, MPVEAEVLPTPTRLPPDDALYVVGSLTRYILIVVIVLFGIIPALCG
LbrM.30.2.003040	1	LbrM.30_v4_pilon:1,061,719..1,067,358(-)	Protein tyrosine kinase/Protein kinase domain containing protein, putative	protein coding gene	5640	248	OG6_100581	PF00069	Protein kinase domain	N/A
LbrM.30.2.002940	1	LbrM.30_v4_pilon:1,038,607..1,039,308(-)	Zinc-finger domain containing protein, putative	protein coding gene	702	67	OG6_147341	PF10276	Zinc-finger domain	N/A
LbrM.30.2.002640	1	LbrM.30_v4_pilon:961,359..962,459(-)	hypothetical protein, conserved	protein coding gene	1101	66	OG6_158260	N/A	N/A	MEVVTVRTGWGRALLPASSVVLLALLMVMCSRANAD
LbrM.30.2.002550	1	LbrM.30_v4_pilon:939,943..941,811(-)	Formate--tetrahydrofolate ligase, putative	protein coding gene	1869	122	OG6_100216	PF01268	Formate--tetrahydrofolate ligase	N/A
LbrM.30.2.002460	1	LbrM.30_v4_pilon:899,691..901,205(-)	Pyridoxal-dependent decarboxylase conserved domain containing protein, putative	protein coding gene	1515	44	OG6_100572	PF00282	Pyridoxal-dependent decarboxylase conserved domain	N/A
LbrM.30.2.002170	1	LbrM.30_v4_pilon:786,000..787,916(-)	Uncharacterised ACR, YagE family COG1723, putative	protein coding gene	1917	66	OG6_139833	PF02582	Uncharacterised ACR, YagE family COG1723	N/A
LbrM.30.2.001940	1	LbrM.30_v4_pilon:673,412..679,888(+)	hypothetical protein, conserved	protein coding gene	6477	74	OG6_102115	N/A	N/A	N/A
LbrM.30.2.001440	1	LbrM.30_v4_pilon:435,096..441,629(+)	hypothetical protein, conserved	protein coding gene	6534	31	OG6_479078	N/A	N/A	N/A
LbrM.30.2.001410	1	LbrM.30_v4_pilon:421,432..426,033(+)	Region in Clathrin and VPS, putative	protein coding gene	4602	101	OG6_103391	PF00637	Region in Clathrin and VPS	N/A
LbrM.30.2.001280	1	LbrM.30_v4_pilon:373,908..379,256(+)	hypothetical protein, conserved	protein coding gene	5349	33	OG6_479098	N/A	N/A	N/A
LbrM.30.2.000390	1	LbrM.30_v4_pilon:117,116..118,939(-)	Kinesin motor domain containing protein, putative	protein coding gene	1824	63	OG6_110246	PF00225	Kinesin motor domain	N/A
LbrM.30.2.000330	1	LbrM.30_v4_pilon:102,693..104,420(-)	Sad1 / UNC-like C-terminal, putative	protein coding gene	1728	62	OG6_103990	PF07738	Sad1 / UNC-like C-terminal	MRPEERLTVLCALLLLYALFSVPLE, MRPEERLTVLCALLLLYALFSV
LbrM.30.2.000270	1	LbrM.30_v4_pilon:80,708..82,633(-)	Zinc-finger of C2H2 type, putative	protein coding gene	1926	69	OG6_111812	PF00096;PF12874	Zinc finger, C2H2 type;Zinc-finger of C2H2 type	N/A
LbrM.29.2.209180:pseudogene	1	LbrM.29_v4_pilon:701,508..703,340(-)	Nodulin-like/Major Facilitator Superfamily, putative	protein coding gene	1833	0	N/A (orthology not determined because protein is too short or has too many stop codons)	PF07690	Major Facilitator Superfamily	ISEISRFLILLGGLCASVCISTMYGF, ISEISRFLILLGGLCASVCIST
LbrM.29.2.002930	1	LbrM.29_v4_pilon:977,889..979,292(-)	hypothetical protein, conserved	protein coding gene	1404	33	OG6_196479	N/A	N/A	N/A
LbrM.29.2.002470	1	LbrM.29_v4_pilon:1,074,409..1,075,746(+)	MIT (microtubule interacting and transport) domain/AAA domain (Cdc48 subfamily)/ATPase family associated with various cellular activities (AAA)/Vps4 C terminal oligomerisation domain containing protein, putative	protein coding gene	1338	68	OG6_100670	PF00004;PF04212;PF09336	ATPase family associated with various cellular activities (AAA);MIT (microtubule interacting and transport) domain;Vps4 C terminal oligomerisation domain	N/A
LbrM.29.2.002410	1	LbrM.29_v4_pilon:1,053,409..1,055,613(+)	3'5'-cyclic nucleotide phosphodiesterase, putative	protein coding gene	2205	67	OG6_124604	PF00233	3'5'-cyclic nucleotide phosphodiesterase	N/A
LbrM.29.2.002100	1	LbrM.29_v4_pilon:926,676..927,569(-)	VIT family, putative	protein coding gene	894	60	OG6_147475	PF01988	VIT family	N/A
LbrM.29.2.002090	1	LbrM.29_v4_pilon:919,185..924,548(-)	UDP-glucose:Glycoprotein Glucosyltransferase/Glycosyl transferase family 8, putative	protein coding gene	5364	68	OG6_101176	PF01501;PF06427	Glycosyl transferase family 8;UDP-glucose:Glycoprotein Glucosyltransferase	MSSSMSGTGRGAMASPLRSFFALLRLLVLLSLGITSPTVHGK
LbrM.29.2.002070	1	LbrM.29_v4_pilon:907,752..912,410(-)	AAA domain containing protein, putative	protein coding gene	4659	67	OG6_126668	PF13086;PF13087	AAA domain;AAA domain	N/A
LbrM.29.2.002020	1	LbrM.29_v4_pilon:892,884..895,112(-)	hypothetical protein, conserved	protein coding gene	2229	31	OG6_478945	N/A	N/A	N/A
LbrM.29.2.001760	1	LbrM.29_v4_pilon:762,978..764,342(-)	hypothetical protein, conserved	protein coding gene	1365	30	OG6_478557	N/A	N/A	MYTTISSAFAAWATVGAH
LbrM.29.2.000660	1	LbrM.29_v4_pilon:245,748..247,889(-)	Phosphate transporter family, putative	protein coding gene	2142	264	OG6_100354	PF01384	Phosphate transporter family	MDYLSTCKLDVNTTLPLVCISTLLSFLCGVGIGA
LbrM.29.2.000120:pseudogene	1	LbrM.29_v4_pilon:34,137..42,178(-)	C2 domain in Dock180 and Zizimin proteins/Dock homology region 2, putative	protein coding gene	8040	0	N/A (orthology not determined because protein is too short or has too many stop codons)	PF06920;PF14429	Dock homology region 2;C2 domain in Dock180 and Zizimin proteins	N/A
LbrM.28.2.002390	1	LbrM.28_v4_pilon:954,306..956,990(+)	hypothetical protein, conserved	protein coding gene	2685	49	OG6_478607	N/A	N/A	N/A
LbrM.28.2.002300	1	LbrM.28_v4_pilon:925,372..926,421(-)	Glycerophosphoryl diester phosphodiesterase family, putative	protein coding gene	1050	62	OG6_103957	PF03009	Glycerophosphoryl diester phosphodiesterase family	MNVASVIALVAGAYIAFSVGLLE, MNVASVIALVAGAYIAF
LbrM.28.2.001950	1	LbrM.28_v4_pilon:767,692..770,292(-)	Toprim domain/DNA topoisomerase, putative	protein coding gene	2601	66	OG6_103726	PF01131;PF01751	DNA topoisomerase;Toprim domain	N/A
LbrM.28.2.001610	1	LbrM.28_v4_pilon:626,710..628,809(+)	hypothetical protein, conserved	protein coding gene	2100	34	OG6_173877	N/A	N/A	N/A
LbrM.28.2.001470	1	LbrM.03_v4_pilon:185,470..188,598(+)	hypothetical protein, conserved	protein coding gene	3129	64	OG6_134890	N/A	N/A	N/A
LbrM.28.2.001310	1	LbrM.28_v4_pilon:535,733..538,060(+)	hypothetical protein, conserved	protein coding gene	2328	35	OG6_200481	N/A	N/A	MQYHVPFGLAHLSASSAAS, MQYHVPFGLAHLSASSAASSSMSSVQAS
LbrM.28.2.000690	1	LbrM.28_v4_pilon:322,221..323,303(-)	hypothetical protein, conserved	protein coding gene	1083	34	OG6_112936	N/A	N/A	N/A
LbrM.28.2.000610	1	LbrM.28_v4_pilon:287,897..289,468(-)	hypothetical protein, conserved	protein coding gene	1572	34	OG6_200473	N/A	N/A	N/A
LbrM.28.2.000540	1	LbrM.28_v4_pilon:253,474..254,379(-)	Protein kinase domain/Protein tyrosine kinase/Kinase-like, putative	protein coding gene	906	70	OG6_100573	PF00069	Protein kinase domain	N/A
LbrM.28.2.000330	1	LbrM.28_v4_pilon:172,941..174,026(+)	hypothetical protein, conserved	protein coding gene	1086	66	OG6_148312	N/A	N/A	N/A
LbrM.27.2.002220	1	LbrM.27_v4_pilon:869,201..869,887(-)	Transmembrane adaptor Erv26, putative	protein coding gene	687	62	OG6_104172	PF04148	Transmembrane adaptor Erv26	N/A
LbrM.27.2.000890:pseudogene	1	LbrM.27_v4_pilon:342,558..352,316(+)	Periplasmic copper-binding protein (NosD)/Right handed beta helix region containing protein, putative	protein coding gene	9759	0	N/A (orthology not determined because protein is too short or has too many stop codons)	PF13229	Right handed beta helix region	N/A
LbrM.27.2.000800	1	LbrM.27_v4_pilon:307,887..309,119(+)	UBA/TS-N domain containing protein, putative	protein coding gene	1233	63	OG6_129093	PF00627	UBA/TS-N domain	N/A
LbrM.27.2.000640	1	LbrM.27_v4_pilon:239,234..240,988(+)	hypothetical protein, conserved	protein coding gene	1755	47	OG6_200152	N/A	N/A	N/A
LbrM.26.2.002540	1	LbrM.26_v4_pilon:1,030,506..1,031,870(+)	FAD binding domain/NAD(P)-binding Rossmann-like domain containing protein, putative	protein coding gene	1365	71	OG6_132469	PF01494	FAD binding domain	MRVVIVGAGLSGLSLAA
LbrM.26.2.002310	1	LbrM.26_v4_pilon:938,887..954,309(+)	Fibronectin type III domain containing protein, putative	protein coding gene	15423	72	OG6_154488	PF00041	Fibronectin type III domain	N/A
LbrM.26.2.002100	1	LbrM.26_v4_pilon:867,384..872,003(+)	hypothetical protein, conserved	protein coding gene	4620	33	OG6_199921	N/A	N/A	N/A
LbrM.26.2.002080	1	LbrM.26_v4_pilon:850,346..857,308(+)	hypothetical protein, conserved	protein coding gene	6963	32	OG6_478558	N/A	N/A	N/A
LbrM.26.2.001980	1	LbrM.26_v4_pilon:794,447..797,734(+)	Protein kinase domain containing protein, putative	protein coding gene	3288	35	OG6_199918	PF00069	Protein kinase domain	N/A
LbrM.26.2.001550	1	LbrM.26_v4_pilon:554,390..555,055(+)	RNA recognition motif (a.k.a. RRM, RBD, or RNP domain)/RNA recognition motif. (a.k.a. RRM, RBD, or RNP domain), putative	protein coding gene	666	65	OG6_127202	PF00076	RNA recognition motif. (a.k.a. RRM, RBD, or RNP domain)	N/A
LbrM.26.2.001530	1	LbrM.26_v4_pilon:544,926..549,365(+)	hypothetical protein, conserved	protein coding gene	4440	30	OG6_478668	N/A	N/A	N/A
LbrM.26.2.001480	1	LbrM.26_v4_pilon:519,456..520,979(+)	hypothetical protein, conserved	protein coding gene	1524	30	OG6_200415	N/A	N/A	N/A
LbrM.26.2.001460	1	LbrM.26_v4_pilon:505,750..508,116(+)	hypothetical protein, conserved	protein coding gene	2367	69	OG6_147014	N/A	N/A	N/A
LbrM.26.2.001150	1	LbrM.26_v4_pilon:369,423..374,660(+)	hypothetical protein, conserved	protein coding gene	5238	32	OG6_478684	N/A	N/A	N/A
LbrM.26.2.001130	1	LbrM.26_v4_pilon:352,729..365,310(+)	TROVE domain/Domain of unknown function (DUF4062), putative	protein coding gene	12582	69	OG6_106812	PF00400;PF05731;PF13271	WD domain, G-beta repeat;TROVE domain;Domain of unknown function (DUF4062)	N/A
LbrM.26.2.000990	1	LbrM.26_v4_pilon:297,658..301,881(-)	Protein kinase domain/Protein tyrosine kinase, putative	protein coding gene	4224	68	OG6_127193	PF00069	Protein kinase domain	N/A
LbrM.26.2.000950	1	LbrM.26_v4_pilon:279,302..281,818(-)	DnaJ domain/Domain of unknown function (DUF3395), putative	protein coding gene	2517	66	OG6_153556	PF00226;PF11875	DnaJ domain;Domain of unknown function (DUF3395)	N/A
LbrM.26.2.000420	1	LbrM.26_v4_pilon:118,715..120,403(-)	2OG-Fe(II) oxygenase superfamily, putative	protein coding gene	1689	139	OG6_100549	PF13532	2OG-Fe(II) oxygenase superfamily	MSRMEHLHPHRLPPLTLPPRQLKKAYTSCKKWLARFVSTAALAA, MSRMEHLHPHRLPPLTLPPRQLKKAYTSCKKWLARFVSTAALAAGSEVVDGD
LbrM.26.2.000280	1	LbrM.26_v4_pilon:73,494..76,811(-)	hypothetical protein, conserved	protein coding gene	3318	68	OG6_146427	N/A	N/A	N/A
LbrM.25.2.002590	1	LbrM.25_v4_pilon:605,554..608,082(-)	PUA domain/16S rRNA methyltransferase RsmF, putative	protein coding gene	2529	55	OG6_103944	PF01189;PF01472	16S rRNA methyltransferase RsmB/F;PUA domain	MESVKHTSAWTLLYPLAPSRLIAH
LbrM.25.2.002030	1	LbrM.25_v4_pilon:569,744..571,243(-)	Exonuclease, putative	protein coding gene	1500	70	OG6_144438	PF00929	Exonuclease	N/A
LbrM.25.2.001790	1	LbrM.25_v4_pilon:836,433..837,752(+)	PCI domain containing protein, putative	protein coding gene	1320	66	OG6_102225	PF01399	PCI domain	N/A
LbrM.25.2.001630	1	LbrM.25_v4_pilon:799,890..801,530(-)	Rieske [2Fe-2S] domain/Rieske-like [2Fe-2S] domain containing protein, putative	protein coding gene	1641	64	OG6_105678	PF00355	Rieske [2Fe-2S] domain	N/A
LbrM.25.2.000710	1	LbrM.25_v4_pilon:308,110..311,259(+)	hypothetical protein, conserved	protein coding gene	3150	61	OG6_147545	N/A	N/A	N/A
LbrM.25.2.000660	1	LbrM.25_v4_pilon:286,203..287,234(+)	hypothetical protein, conserved	protein coding gene	1032	40	OG6_158171	N/A	N/A	N/A
LbrM.25.2.000510	1	LbrM.25_v4_pilon:232,602..237,773(-)	Alpha-kinase family, putative	protein coding gene	5172	32	OG6_101995	PF02816	Alpha-kinase family	N/A
LbrM.25.2.000310	1	LbrM.25_v4_pilon:96,637..99,888(-)	hypothetical protein, conserved	protein coding gene	3252	34	OG6_478624	N/A	N/A	MWGGLEFFVSIEVLVSFSIPPSLCR
LbrM.24.2.002250	1	LbrM.24_v4_pilon:805,935..808,985(-)	Protein of unknown function N-terminal domain (DUF2450)/Protein of unknown function C-terminus (DUF2451), putative	protein coding gene	3051	60	OG6_156913	PF10474;PF10475	Protein of unknown function C-terminus (DUF2451);Vacuolar-sorting protein 54, of GARP complex	N/A
LbrM.24.2.001820	1	LbrM.24_v4_pilon:673,807..674,625(-)	hypothetical protein, conserved	protein coding gene	819	65	OG6_172211	N/A	N/A	N/A
LbrM.24.2.000520	1	LbrM.24_v4_pilon:198,560..200,905(+)	hypothetical protein, conserved	protein coding gene	2346	32	OG6_478873	N/A	N/A	N/A
LbrM.24.2.000340	1	LbrM.24_v4_pilon:117,969..120,893(+)	Type I phosphodiesterase / nucleotide pyrophosphatase, putative	protein coding gene	2925	73	OG6_102855	PF01663	Type I phosphodiesterase / nucleotide pyrophosphatase	MSSQCTVARHDYLSWCPALLVIALYAGSVLLF
LbrM.23.2.001660	1	LbrM.23_v4_pilon:702,832..705,372(+)	hypothetical protein, conserved	protein coding gene	2541	36	OG6_199903	N/A	N/A	N/A
LbrM.23.2.001010	1	LbrM.23_v4_pilon:434,064..442,712(-)	hypothetical protein, conserved	protein coding gene	8649	67	OG6_158073	N/A	N/A	N/A
LbrM.23.2.000920	1	LbrM.23_v4_pilon:391,149..395,537(-)	Sodium/hydrogen exchanger family, putative	protein coding gene	4389	65	OG6_100371	PF00999	Sodium/hydrogen exchanger family	N/A
LbrM.23.2.000820	1	LbrM.23_v4_pilon:346,475..348,277(-)	RNA recognition motif. (a.k.a. RRM, RBD, or RNP domain), putative	protein coding gene	1803	31	OG6_478739	PF00076	RNA recognition motif. (a.k.a. RRM, RBD, or RNP domain)	N/A
LbrM.23.2.000610	1	LbrM.23_v4_pilon:208,698..211,562(+)	hypothetical protein, conserved	protein coding gene	2865	68	OG6_136776	N/A	N/A	N/A
LbrM.23.2.000440	1	LbrM.23_v4_pilon:155,614..159,945(+)	hypothetical protein, conserved	protein coding gene	4332	26	OG6_444415	N/A	N/A	N/A
LbrM.23.2.000390	1	LbrM.23_v4_pilon:127,721..134,365(+)	hypothetical protein, conserved	protein coding gene	6645	28	OG6_151409	N/A	N/A	N/A
LbrM.23.2.000330	1	LbrM.23_v4_pilon:105,398..106,867(+)	tRNA synthetases class I (W and Y), putative	protein coding gene	1470	192	OG6_137983	PF00579	tRNA synthetases class I (W and Y)	MRRVTCWAWTLRAGVCTFTALRSTSE
LbrM.22.2.001410	1	LbrM.22_v4_pilon:611,199..611,627(+)	hypothetical protein, conserved	protein coding gene	429	36	OG6_173781	N/A	N/A	N/A
LbrM.22.2.001320	1	LbrM.22_v4_pilon:589,859..591,373(-)	hypothetical protein, conserved	protein coding gene	1515	57	OG6_172408	N/A	N/A	N/A
LbrM.22.2.001310	1	LbrM.22_v4_pilon:585,063..585,632(-)	FKBP-type peptidyl-prolyl cis-trans isomerase, putative	protein coding gene	570	131	OG6_100299	PF00254	FKBP-type peptidyl-prolyl cis-trans isomerase	MQAIVPFVISCIFFFLLLNLFNFFSF, MQAIVPFVISCIFFFLLLNLFNFFSFDLITPIAQH
LbrM.22.2.000470	1	LbrM.22_v4_pilon:201,846..205,286(-)	Rab-GTPase-TBC domain containing protein, putative	protein coding gene	3441	68	OG6_101355	PF00566	Rab-GTPase-TBC domain	N/A
LbrM.22.2.000440:pseudogene	1	LbrM.22_v4_pilon:193,334..195,004(-)	Protein tyrosine kinase/Protein kinase domain/Lipopolysaccharide kinase (Kdo/WaaP) family, putative	protein coding gene	1671	0	N/A (orthology not determined because protein is too short or has too many stop codons)	PF00069	Protein kinase domain	N/A
LbrM.22.2.000360	1	LbrM.22_v4_pilon:152,663..156,739(-)	hypothetical protein, conserved	protein coding gene	4077	68	OG6_147448	N/A	N/A	MPCPPSSLRSSPLPLPHLSPTHPPLCAPFHTCTHQCTLGCVTDFTAVFFLLLLYLLCISAA
LbrM.22.2.000210	1	LbrM.22_v4_pilon:96,623..99,334(-)	Domain of unknown function (DUF1736), putative	protein coding gene	2712	66	OG6_105345	PF08409	Domain of unknown function (DUF1736)	N/A
LbrM.21.2.001900	1	LbrM.21_v4_pilon:689,131..689,616(-)	hypothetical protein, conserved	protein coding gene	486	61	OG6_145355	N/A	N/A	N/A
LbrM.21.2.001030	1	LbrM.21_v4_pilon:325,561..332,580(+)	hypothetical protein, conserved	protein coding gene	7020	32	OG6_478913	N/A	N/A	N/A
LbrM.21.2.000920:pseudogene	1	LbrM.21_v4_pilon:276,979..279,747(+)	Protein kinase domain/Protein tyrosine kinase, putative	protein coding gene	2769	0	N/A (orthology not determined because protein is too short or has too many stop codons)	PF00069	Protein kinase domain	N/A
LbrM.20.2.205820	1	LbrM.20_v4_pilon:235,119..236,648(+)	hypothetical protein, conserved	protein coding gene	1530	40	OG6_200433	N/A	N/A	N/A
LbrM.20.2.205740:pseudogene	1	LbrM.20_v4_pilon:53,452..54,372(+)	lactate/malate dehydrogenase, NAD binding domain/lactate/malate dehydrogenase, alpha/beta C-terminal domain containing protein, putative	protein coding gene	921	0	N/A (orthology not determined because protein is too short or has too many stop codons)	PF00056;PF02866	lactate/malate dehydrogenase, NAD binding domain;lactate/malate dehydrogenase, alpha/beta C-terminal domain	N/A
LbrM.20.2.005250	1	LbrM.20_v4_pilon:2,366,862..2,373,932(+)	hypothetical protein, conserved	protein coding gene	7071	37	OG6_199962	N/A	N/A	N/A
LbrM.20.2.005110	1	LbrM.20_v4_pilon:2,274,297..2,280,644(+)	hypothetical protein, conserved	protein coding gene	6348	69	OG6_158092	N/A	N/A	N/A
LbrM.20.2.005080	1	LbrM.20_v4_pilon:2,265,829..2,268,639(+)	hypothetical protein, conserved	protein coding gene	2811	68	OG6_146767	N/A	N/A	N/A
LbrM.20.2.004890	1	LbrM.20_v4_pilon:2,162,379..2,164,178(+)	HEAT repeat/HEAT repeats, putative	protein coding gene	1800	68	OG6_101100	PF13646	HEAT repeats	N/A
LbrM.20.2.004230	1	LbrM.20_v4_pilon:1,956,908..1,959,634(-)	Domain of unknown function (DUF1736), putative	protein coding gene	2727	66	OG6_105345	PF08409	Domain of unknown function (DUF1736)	N/A
LbrM.20.2.004070	1	LbrM.20_v4_pilon:1,897,338..1,899,005(+)	hypothetical protein, conserved	protein coding gene	1668	34	OG6_200467	N/A	N/A	N/A
LbrM.20.2.003360	1	LbrM.20_v4_pilon:1,679,487..1,680,755(+)	Actin, putative	protein coding gene	1269	64	OG6_147107	PF00022	Actin	N/A
LbrM.20.2.003280	1	LbrM.20_v4_pilon:1,654,260..1,658,390(+)	hypothetical protein, conserved	protein coding gene	4131	66	OG6_148311	N/A	N/A	MRGTRLWWLRVSLVIRDGAHTT
LbrM.20.2.002950	1	LbrM.20_v4_pilon:1,538,009..1,538,797(+)	D-Tyr-tRNA(Tyr) deacylase, putative	protein coding gene	789	57	OG6_108567	PF02580	D-Tyr-tRNA(Tyr) deacylase	MVCWTCTQGCATIAFLWPTAIECPVFSF
LbrM.20.2.002920	1	LbrM.20_v4_pilon:1,527,762..1,529,402(+)	Cytochrome P450, putative	protein coding gene	1641	106	OG6_100014	PF00067	Cytochrome P450	MIPITLPVKATAVVATVGALTYATMRALQAVYSA
LbrM.20.2.002840	1	LbrM.20_v4_pilon:1,474,120..1,476,093(+)	DNA repair metallo-beta-lactamase, putative	protein coding gene	1974	63	OG6_102812	PF07522	DNA repair metallo-beta-lactamase	N/A
LbrM.20.2.001950	1	LbrM.20_v4_pilon:1,105,642..1,111,269(-)	Guanine nucleotide exchange factor in Golgi transport N-terminal/Sec7 domain containing protein, putative	protein coding gene	5628	68	OG6_143821	PF01369	Sec7 domain	N/A
LbrM.20.2.001910	1	LbrM.20_v4_pilon:1,092,063..1,093,127(-)	Amino-transferase class IV, putative	protein coding gene	1065	64	OG6_147219	PF01063	Amino-transferase class IV	N/A
LbrM.20.2.001900	1	LbrM.20_v4_pilon:1,089,809..1,090,813(-)	hypothetical protein, conserved	protein coding gene	1005	66	OG6_147220	N/A	N/A	N/A
LbrM.20.2.001800	1	LbrM.20_v4_pilon:1,057,522..1,059,372(-)	hypothetical protein, conserved	protein coding gene	1851	61	OG6_173861	N/A	N/A	N/A
LbrM.20.2.001590	1	LbrM.20_v4_pilon:964,485..967,511(-)	hypothetical protein, conserved	protein coding gene	3027	69	OG6_147604	N/A	N/A	N/A
LbrM.20.2.001570	1	LbrM.20_v4_pilon:954,005..959,875(-)	hypothetical protein, conserved	protein coding gene	5871	67	OG6_137933	N/A	N/A	N/A
LbrM.20.2.001530	1	LbrM.20_v4_pilon:922,135..925,638(-)	hypothetical protein, conserved	protein coding gene	3504	65	OG6_157137	N/A	N/A	N/A
LbrM.20.2.001300	1	LbrM.20_v4_pilon:677,126..682,735(-)	Piezo non-specific cation channel, R-Ras-binding domain containing protein, putative	protein coding gene	5610	35	OG6_200439	PF12166	Piezo non-specific cation channel, R-Ras-binding domain	MAMSELPYAIANSAYLFLVLHLLFVLTVVWQSIVAAA, MAMSELPYAIANSAYLFLVLHLLFVLTVVWQS
LbrM.20.2.001180	1	LbrM.20_v4_pilon:534,314..535,450(-)	hypothetical protein, conserved	protein coding gene	1137	36	OG6_200436	N/A	N/A	N/A
LbrM.20.2.000840	1	LbrM.20_v4_pilon:403,907..405,547(+)	hypothetical protein, conserved	protein coding gene	1641	64	OG6_146783	N/A	N/A	MPKEPQFSRPYASSSAPYAKPSSSLVPAASSSTGATAA, MPKEPQFSRPYASSSAPYAKPSSSLVPAASSSTGATAATRALTAGTAAGGGGAA
LbrM.20.2.000550	1	LbrM.20_v4_pilon:296,526..303,659(+)	hypothetical protein, conserved	protein coding gene	7134	33	OG6_478648	N/A	N/A	N/A
LbrM.20.2.000180	1	LbrM.20_v4_pilon:64,193..66,058(+)	hypothetical protein, conserved	protein coding gene	1866	29	OG6_478680	N/A	N/A	N/A
LbrM.20.2.000120	1	LbrM.20_v4_pilon:20,054..22,093(-)	DnaJ domain containing protein, putative	protein coding gene	2040	67	OG6_147251	PF00226	DnaJ domain	N/A
LbrM.19.2.001320	1	LbrM.19_v4_pilon:409,107..411,008(+)	B3/4 domain/tRNA synthetase B5 domain containing protein, putative	protein coding gene	1902	64	OG6_101233	PF03483;PF03484	B3/4 domain;tRNA synthetase B5 domain	N/A
LbrM.19.2.000910	1	LbrM.19_v4_pilon:244,952..249,988(+)	Protein tyrosine kinase/Protein kinase domain containing protein, putative	protein coding gene	5037	30	OG6_478581	PF00069	Protein kinase domain	N/A
LbrM.19.2.000580	1	LbrM.19_v4_pilon:95,553..98,414(+)	hypothetical protein, conserved	protein coding gene	2862	35	OG6_199927	N/A	N/A	N/A
LbrM.19.2.000550	1	LbrM.19_v4_pilon:76,575..78,593(+)	hypothetical protein, conserved	protein coding gene	2019	67	OG6_147405	N/A	N/A	N/A
LbrM.19.2.000170	1	LbrM.11_v4_pilon:586,027..588,678(-)	hypothetical protein, conserved	protein coding gene	2652	30	OG6_478869	N/A	N/A	N/A
LbrM.19.2.000160	1	LbrM.11_v4_pilon:580,913..584,044(-)	hypothetical protein, conserved	protein coding gene	3132	68	OG6_101663	N/A	N/A	N/A
LbrM.18.2.001780:pseudogene	1	LbrM.18_v4_pilon:416,547..421,751(+)	hypothetical protein, conserved	protein coding gene	5205	0	N/A (orthology not determined because protein is too short or has too many stop codons)	N/A	N/A	N/A
LbrM.18.2.001750	1	LbrM.18_v4_pilon:349,241..355,285(+)	hypothetical protein, conserved	protein coding gene	6045	33	OG6_478866	N/A	N/A	MSHLAFSSGQLPGVAGG
LbrM.18.2.001440	1	LbrM.18_v4_pilon:623,179..626,283(+)	hypothetical protein, conserved	protein coding gene	3105	31	OG6_479051	N/A	N/A	N/A
LbrM.18.2.001280	1	LbrM.18_v4_pilon:524,502..528,263(+)	hypothetical protein, conserved	protein coding gene	3762	35	OG6_199879	N/A	N/A	N/A
LbrM.18.2.000970	1	LbrM.18_v4_pilon:384,677..388,087(+)	hypothetical protein, conserved	protein coding gene	3411	73	OG6_147464	N/A	N/A	MGWMKKPPQQEKGVTIHMLAGTPWVAAAAAL
LbrM.18.2.000350	1	LbrM.18_v4_pilon:139,506..140,243(-)	DnaJ domain containing protein, putative	protein coding gene	738	63	OG6_146614	PF00226	DnaJ domain	N/A
LbrM.18.2.000230	1	LbrM.18_v4_pilon:105,174..106,229(-)	Activator of Hsp90 ATPase, N-terminal/Activator of Hsp90 ATPase homolog 1-like protein, putative	protein coding gene	1056	67	OG6_102661	PF08327;PF09229	Activator of Hsp90 ATPase homolog 1-like protein;Activator of Hsp90 ATPase, N-terminal	N/A
LbrM.17.2.001570	1	LbrM.17_v4_pilon:655,683..656,456(+)	hypothetical protein, conserved	protein coding gene	774	68	OG6_142366	N/A	N/A	N/A
LbrM.17.2.001540	1	LbrM.17_v4_pilon:646,347..647,150(+)	Peptidase C65 Otubain, putative	protein coding gene	804	66	OG6_102549	PF10275	Peptidase C65 Otubain	N/A
LbrM.17.2.001370	1	LbrM.31_v4_pilon:1,261,874..1,262,686(-)	Maf1 regulator, putative	protein coding gene	813	78	OG6_102476	PF09174	Maf1 regulator	MKFIPLDSFSALNSLLQGVEAQ
LbrM.17.2.001300	1	LbrM.17_v4_pilon:570,792..572,972(+)	hypothetical protein, conserved	protein coding gene	2181	34	OG6_478908	N/A	N/A	N/A
LbrM.17.2.000870	1	LbrM.30_v4_pilon:596,131..612,792(+)	Flagellar-associated PapD-like/Abnormal spindle-like microcephaly-assoc'd, ASPM-SPD-2-Hydin, putative	protein coding gene	16662	107	OG6_102723	PF14874;PF15780	Flagellar-associated PapD-like;Abnormal spindle-like microcephaly-assoc'd, ASPM-SPD-2-Hydin	MR, MRSSSPKTNACKAAEAASTGPSSAPLKSSSRGFASHAAFAGRERGAALTTGVAAAVGASAS
LbrM.17.2.000750	1	LbrM.17_v4_pilon:368,058..369,632(-)	hypothetical protein, conserved	protein coding gene	1575	31	OG6_478672	N/A	N/A	N/A
LbrM.17.2.000450	1	LbrM.17_v4_pilon:231,183..242,279(-)	hypothetical protein, conserved	protein coding gene	11097	88	OG6_139867	N/A	N/A	MPSAASSGVVARCRCLLPALLLSLFAYVCLCG, MPSAASSGVVARCRCLLPALLLSLFAYVCLCGSSGWGPLPAHAA
LbrM.16.2.001500	1	LbrM.16_v4_pilon:612,619..617,331(-)	hypothetical protein, conserved	protein coding gene	4713	66	OG6_173673	N/A	N/A	N/A
LbrM.16.2.001400	1	LbrM.16_v4_pilon:560,103..565,547(-)	RNA polymerase Rpb1, domain 2/RNA polymerase Rpb1, domain 3/RNA polymerase Rpb1, domain 4/RNA polymerase Rpb1, domain 5, putative	protein coding gene	5445	80	OG6_101773	PF00623;PF04983;PF04998;PF05000	RNA polymerase Rpb1, domain 2;RNA polymerase Rpb1, domain 3;RNA polymerase Rpb1, domain 5;RNA polymerase Rpb1, domain 4	N/A
LbrM.16.2.001390	1	LbrM.16_v4_pilon:547,084..557,133(-)	hypothetical protein, conserved	protein coding gene	10050	80	OG6_177215	N/A	N/A	N/A
LbrM.16.2.001270	1	LbrM.16_v4_pilon:492,339..495,698(-)	hypothetical protein, conserved	protein coding gene	3360	74	OG6_146666	N/A	N/A	N/A
LbrM.16.2.001240	1	LbrM.16_v4_pilon:476,901..477,950(-)	Cyclophilin type peptidyl-prolyl cis-trans isomerase/CLD, putative	protein coding gene	1050	66	OG6_146667	PF00160	Cyclophilin type peptidyl-prolyl cis-trans isomerase/CLD	N/A
LbrM.16.2.001120	1	LbrM.16_v4_pilon:437,428..444,453(+)	hypothetical protein, conserved	protein coding gene	7026	32	OG6_479067	N/A	N/A	N/A
LbrM.16.2.000910	1	LbrM.16_v4_pilon:351,168..356,141(-)	hypothetical protein, conserved	protein coding gene	4974	40	OG6_196427	N/A	N/A	N/A
LbrM.15.2.001500	1	LbrM.15_v4_pilon:617,766..618,986(-)	hypothetical protein, conserved	protein coding gene	1221	61	OG6_158227	N/A	N/A	N/A
LbrM.15.2.001270	1	LbrM.15_v4_pilon:554,782..559,248(-)	MIF4G domain containing protein, putative	protein coding gene	4467	63	OG6_156900	PF02854	MIF4G domain	N/A
LbrM.15.2.001220	1	LbrM.15_v4_pilon:531,380..536,992(-)	hypothetical protein, conserved	protein coding gene	5613	33	OG6_478671	N/A	N/A	N/A
LbrM.15.2.000950	1	LbrM.15_v4_pilon:428,296..435,963(-)	hypothetical protein, conserved	protein coding gene	7668	37	OG6_200191	N/A	N/A	N/A
LbrM.15.2.000680	1	LbrM.15_v4_pilon:314,982..318,053(+)	hypothetical protein, conserved	protein coding gene	3072	69	OG6_147379	N/A	N/A	N/A
LbrM.15.2.000170	1	LbrM.15_v4_pilon:79,696..82,086(-)	Protein kinase domain/Protein tyrosine kinase, putative	protein coding gene	2391	65	OG6_103522	PF00069	Protein kinase domain	MLACVLPPSCPFCCSRRCLSLFAFLFPHHFSLSPLL, MLACVLPPSCPFCCSRRCLSLFAFLFPHHFSLSP
LbrM.15.2.000110	1	LbrM.15_v4_pilon:43,903..46,296(-)	hypothetical protein, conserved	protein coding gene	2394	64	OG6_139681	N/A	N/A	MKASSAAVAATPIRGA
LbrM.14.2.001560	1	LbrM.14_v4_pilon:53,553..55,610(-)	tRNA synthetases class I (W and Y), putative	protein coding gene	2058	62	OG6_101224	PF00579	tRNA synthetases class I (W and Y)	N/A
LbrM.14.2.001420	1	LbrM.14_v4_pilon:101,901..102,521(-)	hypothetical protein, conserved	protein coding gene	621	34	OG6_199831	N/A	N/A	MTSSSTNSSRRPAPLTLGVAVLVAALVLLSVCGVPAQAA
LbrM.14.2.000780	1	LbrM.14_v4_pilon:325,973..327,250(+)	hypothetical protein, conserved	protein coding gene	1278	62	OG6_109932	N/A	N/A	N/A
LbrM.14.2.000770	1	LbrM.14_v4_pilon:329,986..342,555(+)	hypothetical protein, conserved	protein coding gene	12570	32	OG6_147780	N/A	N/A	N/A
LbrM.14.2.000380	1	LbrM.14_v4_pilon:498,148..499,971(-)	Plasma-membrane choline transporter, putative	protein coding gene	1824	37	OG6_164152	PF04515	Plasma-membrane choline transporter	N/A
LbrM.14.2.000180:pseudogene	1	LbrM.14_v4_pilon:574,005..574,763(-)	Carboxypeptidase Taq (M32) metallopeptidase, putative	protein coding gene	759	0	N/A (orthology not determined because protein is too short or has too many stop codons)	PF02074	Carboxypeptidase Taq (M32) metallopeptidase	N/A
LbrM.14.2.000130	1	LbrM.14_v4_pilon:587,691..588,749(-)	Inosine-uridine preferring nucleoside hydrolase, putative	protein coding gene	1059	106	OG6_100640	PF01156	Inosine-uridine preferring nucleoside hydrolase	N/A
LbrM.13.2.001430	1	LbrM.13_v4_pilon:602,301..604,058(-)	Calcineurin-like phosphoesterase, putative	protein coding gene	1758	116	OG6_127840	PF00149	Calcineurin-like phosphoesterase	N/A
LbrM.13.2.001321:pseudogene	1	LbrM.20_v4_pilon:243,004..246,204(+)	hypothetical protein, conserved	protein coding gene	3198	0	N/A (orthology not determined because protein is too short or has too many stop codons)	N/A	N/A	ATTAREMTVLYASPSSIAAPSSACAC, ATTAREMTVLYASPSSIAAPSSACACDLFFFLSFSWRLFSI
LbrM.13.2.000720	1	LbrM.13_v4_pilon:344,313..347,012(-)	hypothetical protein, conserved	protein coding gene	2700	59	OG6_157008	PF13516	Leucine Rich repeat	N/A
LbrM.13.2.000560	1	LbrM.13_v4_pilon:274,284..277,079(-)	Calcium-activated chloride channel, putative	protein coding gene	2796	41	OG6_100943	PF04547	Calcium-activated chloride channel	N/A
LbrM.12.2.000370	1	LbrM.12_v4_pilon:142,172..148,375(+)	hypothetical protein, conserved	protein coding gene	6204	1	OG6r12_168606	N/A	N/A	N/A
LbrM.12.2.000330	1	LbrM.12_v4_pilon:116,973..121,661(+)	hypothetical protein, conserved	protein coding gene	4689	37	OG6_199651	N/A	N/A	N/A
LbrM.11.2.000870	1	LbrM.11_v4_pilon:161,887..163,218(-)	DHHC palmitoyltransferase, putative	protein coding gene	1332	120	OG6_102853	PF01529	DHHC palmitoyltransferase	N/A
LbrM.11.2.000420	1	LbrM.11_v4_pilon:362,351..368,185(-)	hypothetical protein, conserved	protein coding gene	5835	33	OG6_199758	N/A	N/A	N/A
LbrM.10.2.001400:pseudogene	1	LbrM.10_v4_pilon:614,563..615,480(+)	Protein of unknown function (DUF1861), putative	protein coding gene	918	0	N/A (orthology not determined because protein is too short or has too many stop codons)	PF08950	Protein of unknown function (DUF1861)	N/A
LbrM.10.2.001340	1	LbrM.10_v4_pilon:606,742..607,662(-)	Spinocerebellar ataxia type 10 protein domain containing protein, putative	protein coding gene	921	69	OG6_155933	PF09759	Spinocerebellar ataxia type 10 protein domain	N/A
LbrM.10.2.001220	1	LbrM.10_v4_pilon:570,969..572,528(-)	Ataxin 2 SM domain/LsmAD domain containing protein, putative	protein coding gene	1560	68	OG6_121235	PF06741;PF14438	LsmAD domain;Ataxin 2 SM domain	N/A
LbrM.10.2.000820	1	LbrM.10_v4_pilon:398,690..403,822(-)	hypothetical protein, conserved	protein coding gene	5133	65	OG6_157992	N/A	N/A	N/A
LbrM.10.2.000191	1	LbrM.10_v4_pilon:75,829..76,473(+)	MORN repeat, putative	protein coding gene	645	124	OG6_105476	PF02493	MORN repeat	N/A
LbrM.10.2.000090	1	LbrM.10_v4_pilon:34,036..35,358(+)	short chain dehydrogenase, putative	protein coding gene	1323	172	OG6_100091	PF00106	short chain dehydrogenase	N/A
LbrM.10.2.000060	1	LbrM.10_v4_pilon:27,572..28,663(+)	Thymidylate kinase, putative	protein coding gene	1092	75	OG6_100714	PF02223	Thymidylate kinase	N/A
LbrM.09.2.000660	1	LbrM.09_v4_pilon:243,105..243,968(+)	hypothetical protein, conserved	protein coding gene	864	33	OG6_199806	N/A	N/A	MYTTQHSRCLNMAMLMVFVVCIFLLVGDVTRAA
LbrM.09.2.000560	1	LbrM.09_v4_pilon:228,058..231,405(+)	hypothetical protein, conserved	protein coding gene	3348	30	OG6_478787	N/A	N/A	N/A
LbrM.09.2.000150	1	LbrM.09_v4_pilon:57,262..60,525(+)	Kinesin motor domain containing protein, putative	protein coding gene	3264	73	OG6_143829	PF00225	Kinesin motor domain	N/A
LbrM.08.2.000930	1	LbrM.08_v4_pilon:99,204..100,472(-)	Thiopurine S-methyltransferase (TPMT), putative	protein coding gene	1269	65	OG6_133429	PF05724	Thiopurine S-methyltransferase (TPMT)	N/A
LbrM.08.2.000480	1	LbrM.08_v4_pilon:374,457..380,429(-)	hypothetical protein, conserved	protein coding gene	5973	67	OG6_139674	N/A	N/A	N/A
LbrM.08.2.000380:pseudogene	1	LbrM.08_v4_pilon:422,925..434,108(-)	hypothetical protein, conserved	protein coding gene	11184	0	N/A (orthology not determined because protein is too short or has too many stop codons)	N/A	N/A	N/A
LbrM.08.2.000370	1	LbrM.08_v4_pilon:435,051..435,527(-)	Tim10/DDP family zinc finger containing protein, putative	protein coding gene	477	54	OG6_147398	PF02953	Tim10/DDP family zinc finger	N/A
LbrM.08.2.000350:pseudogene	1	LbrM.08_v4_pilon:438,139..439,031(-)	Isochorismatase family, putative	protein coding gene	891	0	N/A (orthology not determined because protein is too short or has too many stop codons)	PF00857	Isochorismatase family	N/A
LbrM.07.2.001270	1	LbrM.07_v4_pilon:446,531..450,439(+)	Glycosyltransferase family 10 (fucosyltransferase) C-term, putative	protein coding gene	3909	42	OG6_199909	PF00852	Glycosyltransferase family 10 (fucosyltransferase) C-term	N/A
LbrM.07.2.001260	1	LbrM.07_v4_pilon:441,312..445,289(+)	Protein tyrosine kinase/Protein kinase domain containing protein, putative	protein coding gene	3978	31	OG6_479092	PF00069	Protein kinase domain	N/A
LbrM.07.2.001150	1	LbrM.07_v4_pilon:539,524..541,986(+)	hypothetical protein, conserved	protein coding gene	2463	67	OG6_134607	N/A	N/A	N/A
LbrM.06.2.001090	1	LbrM.06_v4_pilon:468,226..472,020(+)	hypothetical protein, conserved	protein coding gene	3795	30	OG6_478856	N/A	N/A	N/A
LbrM.06.2.000940:pseudogene	1	LbrM.06_v4_pilon:411,506..412,144(+)	Mob1/phocein family, putative	protein coding gene	639	0	N/A (orthology not determined because protein is too short or has too many stop codons)	PF03637	Mob1/phocein family	N/A
LbrM.06.2.000820	1	LbrM.06_v4_pilon:359,554..370,263(+)	hypothetical protein, conserved	protein coding gene	10710	28	OG6_118709	N/A	N/A	N/A
LbrM.06.2.000650	1	LbrM.06_v4_pilon:243,117..246,131(+)	Prenyltransferase and squalene oxidase repeat/Squalene-hopene cyclase N-terminal domain/Squalene-hopene cyclase C-terminal domain containing protein, putative	protein coding gene	3015	64	OG6_101245	PF00432;PF13243;PF13249	Prenyltransferase and squalene oxidase repeat;Squalene-hopene cyclase C-terminal domain;Squalene-hopene cyclase N-terminal domain	N/A
LbrM.06.2.000060	1	LbrM.06_v4_pilon:35,054..36,337(-)	hypothetical protein, conserved	protein coding gene	1284	67	OG6_158176	N/A	N/A	N/A
LbrM.05.2.000840	1	LbrM.05_v4_pilon:327,797..333,274(+)	hypothetical protein, conserved	protein coding gene	5478	33	OG6_479084	N/A	N/A	N/A
LbrM.05.2.000210	1	LbrM.05_v4_pilon:63,408..67,919(+)	hypothetical protein, conserved	protein coding gene	4512	66	OG6_140424	N/A	N/A	MHLRKRLVQRGVLHFYPHRFHRRVLAATASTPLSSSG
LbrM.04.2.000380	1	LbrM.04_v4_pilon:155,967..162,251(+)	hypothetical protein, conserved	protein coding gene	6285	34	OG6_478914	N/A	N/A	N/A
LbrM.03.2.000610	1	LbrM.03_v4_pilon:293,716..294,480(-)	Aminoacyl-tRNA editing domain containing protein, putative	protein coding gene	765	48	OG6_115654	PF04073	Aminoacyl-tRNA editing domain	N/A
LbrM.03.2.000460	1	LbrM.03_v4_pilon:218,936..223,294(+)	hypothetical protein, conserved	protein coding gene	4359	5	OG6r12_113205	N/A	N/A	N/A
LbrM.03.2.000080	1	LbrM.03_v4_pilon:30,187..32,679(+)	hypothetical protein, conserved	protein coding gene	2493	69	OG6_146703	N/A	N/A	N/A
LbrM.02.2.000740:pseudogene	1	LbrM.02_v4_pilon:395,290..398,092(+)	hypothetical protein, conserved	protein coding gene	2802	0	N/A (orthology not determined because protein is too short or has too many stop codons)	N/A	N/A	N/A
LbrM.01.2.000580:pseudogene	1	LbrM.01_v4_pilon:159,886..161,446(+)	hypothetical protein, conserved	protein coding gene	1560	0	N/A (orthology not determined because protein is too short or has too many stop codons)	N/A	N/A	QTGPRRILFGSAQHDIPLSHRREAAHPTPPLPLLFLICSLFLSHRS, QTGPRRILFGSAQHDIPLSHRREAAHPTPPLPLLFLICSLFLSHRSPPCGTCA
LbrM.01.2.000270	1	LbrM.01_v4_pilon:61,846..62,289(-)	hypothetical protein, conserved	protein coding gene	444	31	OG6_199715	N/A	N/A	N/A

## Sheet: Missense
#GeneName	number of missense mutations	Genomic Location (Gene)	Product Description	Gene Type	Transcript Length	Ortholog count	Ortholog Group	PFam ID	PFam Description	SignalP Peptide
LbrM.35.2.007060	2	LbrM.35_v4_pilon:2,571,500..2,572,945(-)	hypothetical protein, conserved	protein coding gene	1446	64	OG6_147192	N/A	N/A	N/A
LbrM.35.2.006720	2	LbrM.35_v4_pilon:2,465,447..2,466,376(-)	Methylenetetrahydrofolate reductase, putative	protein coding gene	930	75	OG6_101298	PF02219	Methylenetetrahydrofolate reductase	N/A
LbrM.35.2.006640	5	LbrM.35_v4_pilon:2,430,512..2,443,021(-)	Concanavalin A-like lectin/glucanases superfamily/SPRY domain/HECT-domain (ubiquitin-transferase), putative	protein coding gene	12510	74	OG6_109174	PF00622;PF00632;PF13385	SPRY domain;HECT-domain (ubiquitin-transferase);Concanavalin A-like lectin/glucanases superfamily	N/A
LbrM.35.2.006350	2	LbrM.35_v4_pilon:2,301,125..2,304,067(-)	COG (conserved oligomeric Golgi) complex component, COG2/Domain of unknown function (DUF3510), putative	protein coding gene	2943	65	OG6_102642	PF06148;PF12022	COG (conserved oligomeric Golgi) complex component, COG2;Domain of unknown function (DUF3510)	N/A
LbrM.35.2.006100	2	LbrM.35_v4_pilon:2,202,380..2,203,882(-)	hypothetical protein, conserved	protein coding gene	1503	32	OG6_478868	N/A	N/A	N/A
LbrM.35.2.006040	2	LbrM.35_v4_pilon:2,179,279..2,184,597(-)	Rab3 GTPase-activating protein regulatory subunit N-terminus, putative	protein coding gene	5319	72	OG6_148307	PF14655	Rab3 GTPase-activating protein regulatory subunit N-terminus	N/A
LbrM.35.2.005620	2	LbrM.35_v4_pilon:2,053,104..2,054,708(-)	hypothetical protein, conserved	protein coding gene	1605	56	OG6_158315	N/A	N/A	N/A
LbrM.35.2.005490	2	LbrM.35_v4_pilon:1,985,334..1,988,798(-)	Glycosyl hydrolase family 65, N-terminal domain/Glycosyl hydrolase family 65 central catalytic domain/Glycosyl hydrolase family 65, C-terminal domain containing protein, putative	protein coding gene	3465	66	OG6_103857	PF03632;PF03633;PF03636	Glycosyl hydrolase family 65 central catalytic domain;Glycosyl hydrolase family 65, C-terminal domain;Glycosyl hydrolase family 65, N-terminal domain	N/A
LbrM.35.2.005350	2	LbrM.35_v4_pilon:1,936,605..1,939,538(-)	hypothetical protein, conserved	protein coding gene	2934	65	OG6_146913	N/A	N/A	N/A
LbrM.35.2.005210	2	LbrM.35_v4_pilon:1,889,342..1,892,326(-)	hypothetical protein, conserved	protein coding gene	2985	38	OG6_196470	N/A	N/A	N/A
LbrM.35.2.004990	3	LbrM.35_v4_pilon:1,819,971..1,824,167(+)	hypothetical protein, conserved	protein coding gene	4197	34	OG6_200374	N/A	N/A	N/A
LbrM.35.2.004940	3	LbrM.35_v4_pilon:1,790,600..1,795,960(+)	hypothetical protein, conserved	protein coding gene	5361	32	OG6_478771	N/A	N/A	N/A
LbrM.35.2.004790	3	LbrM.35_v4_pilon:1,735,399..1,738,803(+)	Alpha-kinase family, putative	protein coding gene	3405	32	OG6_200372	PF02816	Alpha-kinase family	N/A
LbrM.35.2.004770	3	LbrM.35_v4_pilon:1,726,015..1,727,613(+)	ABC1 family, putative	protein coding gene	1599	65	OG6_101512	PF03109	ABC1 family	MRGSRSCRDAPLCNLARGLQRIAAAMLVSTGVAD, MRGSRSCRDAPLCNLARGLQRIAAAMLVSTGVADAG
LbrM.35.2.004620	2	LbrM.35_v4_pilon:1,684,507..1,685,967(+)	Alternative oxidase, putative	protein coding gene	1461	65	OG6_144946	PF01786	Alternative oxidase	N/A
LbrM.35.2.004530	2	LbrM.35_v4_pilon:1,631,073..1,633,544(+)	hypothetical protein, conserved	protein coding gene	2472	65	OG6_101977	N/A	N/A	N/A
LbrM.35.2.003330	2	LbrM.35_v4_pilon:1,231,195..1,232,334(-)	hypothetical protein, conserved	protein coding gene	1140	69	OG6_158301	N/A	N/A	N/A
LbrM.35.2.003160	2	LbrM.35_v4_pilon:1,181,312..1,193,893(-)	NUC194 domain/Phosphatidylinositol 3- and 4-kinase, putative	protein coding gene	12582	35	OG6_196703	PF00454;PF08163	Phosphatidylinositol 3- and 4-kinase;NUC194 domain	N/A
LbrM.35.2.002480	5	LbrM.35_v4_pilon:893,132..901,003(+)	Spc97 / Spc98 family, putative	protein coding gene	7872	40	OG6_200213	PF04130	Spc97 / Spc98 family	N/A
LbrM.35.2.002090	2	LbrM.35_v4_pilon:746,367..751,352(-)	hypothetical protein, conserved	protein coding gene	4986	65	OG6_139856	N/A	N/A	N/A
LbrM.35.2.002020	2	LbrM.35_v4_pilon:724,685..727,318(-)	hypothetical protein, conserved	protein coding gene	2634	33	OG6_200209	N/A	N/A	N/A
LbrM.35.2.002000	2	LbrM.35_v4_pilon:714,434..717,259(-)	MORN repeat, putative	protein coding gene	2826	63	OG6_126302	PF02493	MORN repeat	N/A
LbrM.35.2.001950	2	LbrM.35_v4_pilon:699,924..701,450(-)	Aldehyde dehydrogenase family, putative	protein coding gene	1527	62	OG6_102015	PF00171	Aldehyde dehydrogenase family	N/A
LbrM.35.2.001910	3	LbrM.35_v4_pilon:671,306..684,352(-)	PH domain associated with Beige/BEACH/Beige/BEACH domain containing protein, putative	protein coding gene	13047	92	OG6_101577	PF02138;PF14844	Beige/BEACH domain;PH domain associated with Beige/BEACH	N/A
LbrM.35.2.001780	3	LbrM.35_v4_pilon:633,041..638,125(-)	Clathrin, heavy-chain linker/Clathrin-H-link/Region in Clathrin and VPS, putative	protein coding gene	5085	72	OG6_101144	PF00637;PF09268;PF13838	Region in Clathrin and VPS;Clathrin, heavy-chain linker;Clathrin-H-link	N/A
LbrM.35.2.001700	4	LbrM.35_v4_pilon:599,821..601,317(-)	hypothetical protein, conserved	protein coding gene	1497	64	OG6_142995	N/A	N/A	N/A
LbrM.35.2.001680	2	LbrM.35_v4_pilon:585,963..588,758(-)	ELMO/CED-12 family, putative	protein coding gene	2796	34	OG6_200203	PF04727	ELMO/CED-12 family	N/A
LbrM.35.2.001580	8	LbrM.35_v4_pilon:530,227..546,993(-)	N-terminal region of Chorein or VPS13/Vacuolar-sorting-associated 13 protein C-terminal, putative	protein coding gene	16767	82	OG6_156857	PF12624;PF16909	N-terminal region of Chorein or VPS13;Vacuolar-sorting-associated 13 protein C-terminal	N/A
LbrM.35.2.001560	2	LbrM.35_v4_pilon:524,469..526,154(-)	Zn-finger in Ran binding protein and others, putative	protein coding gene	1686	64	OG6_120981	PF00641	Zn-finger in Ran binding protein and others	MRSVLSTMKRWLLLATPLSSPLSPSRGGGLAA, MRSVLSTMKRWLLLATPLSSPLSPSRGG
LbrM.35.2.001520	2	LbrM.35_v4_pilon:509,204..512,779(-)	hypothetical protein, conserved	protein coding gene	3576	55	OG6_129650	N/A	N/A	N/A
LbrM.35.2.000350	2	LbrM.35_v4_pilon:97,375..99,804(-)	hypothetical protein, conserved	protein coding gene	2430	66	OG6_146851	N/A	N/A	N/A
LbrM.35.2.000100:pseudogene	2	LbrM.35_v4_pilon:31,955..33,760(-)	hypothetical protein, conserved	protein coding gene	1806	0	N/A (orthology not determined because protein is too short or has too many stop codons)	N/A	N/A	N/A
LbrM.34.2.004370	3	LbrM.34_v4_pilon:1,749,051..1,750,274(+)	hypothetical protein, conserved	protein coding gene	1224	66	OG6_105789	N/A	N/A	N/A
LbrM.34.2.004260:pseudogene	3	LbrM.34_v4_pilon:1,707,197..1,709,635(+)	Centriolar protein SAS N-terminal, putative	protein coding gene	2433	0	N/A (orthology not determined because protein is too short or has too many stop codons)	PF16531	Centriolar protein SAS N-terminal	N/A
LbrM.34.2.003710	2	LbrM.34_v4_pilon:1,505,787..1,508,315(-)	hypothetical protein, conserved	protein coding gene	2529	61	OG6_147265	N/A	N/A	N/A
LbrM.34.2.003260	3	LbrM.34_v4_pilon:1,314,355..1,315,743(-)	Tetrapyrrole (Corrin/Porphyrin) Methylases, putative	protein coding gene	1389	66	OG6_105668	PF00590	Tetrapyrrole (Corrin/Porphyrin) Methylases	MLGWSGARFAAPLYLHQVIGA, MLGWSGARFAAPLYLHQVIGAPCSAA
LbrM.34.2.003080	2	LbrM.34_v4_pilon:1,247,095..1,252,689(-)	Protein kinase domain/Protein tyrosine kinase/Phosphotransferase enzyme family, putative	protein coding gene	5595	34	OG6_200532	PF00069	Protein kinase domain	N/A
LbrM.34.2.003030	8	LbrM.34_v4_pilon:1,229,187..1,234,469(-)	hypothetical protein, conserved	protein coding gene	5283	68	OG6_151831	N/A	N/A	N/A
LbrM.34.2.003020	2	LbrM.34_v4_pilon:1,224,808..1,226,616(-)	hypothetical protein, conserved	protein coding gene	1809	65	OG6_158385	N/A	N/A	MEWRPNYRKAWVTGVLVVTALFALVVRRGQ, MEWRPNYRKAWVTGVLVVTALFAL
LbrM.34.2.002970	2	LbrM.34_v4_pilon:1,198,624..1,202,088(-)	ThiF family/Ubiquitin-activating enzyme E1 four-helix bundle/Ubiquitin-activating enzyme active site, putative	protein coding gene	3465	139	OG6_100444	PF00899;PF10585;PF16191	ThiF family;Ubiquitin-activating enzyme active site;Ubiquitin-activating enzyme E1 four-helix bundle	N/A
LbrM.34.2.002850	2	LbrM.34_v4_pilon:1,155,786..1,159,517(-)	Leucine carboxyl methyltransferase/Cupin-like domain containing protein, putative	protein coding gene	3732	68	OG6_106314	PF04072;PF13621	Leucine carboxyl methyltransferase;Cupin-like domain	N/A
LbrM.34.2.002670	3	LbrM.34_v4_pilon:1,082,994..1,087,010(-)	IQ calmodulin-binding motif containing protein, putative	protein coding gene	4017	34	OG6_200524	PF00612	IQ calmodulin-binding motif	N/A
LbrM.34.2.000900	4	LbrM.34_v4_pilon:354,563..360,511(+)	hypothetical protein, conserved	protein coding gene	5949	31	OG6_478737	N/A	N/A	N/A
LbrM.34.2.000800	2	LbrM.34_v4_pilon:323,314..327,546(+)	hypothetical protein, conserved	protein coding gene	4233	30	OG6_478796	N/A	N/A	N/A
LbrM.34.2.000790	2	LbrM.34_v4_pilon:318,317..321,238(+)	hypothetical protein, conserved	protein coding gene	2922	31	OG6_478666	N/A	N/A	N/A
LbrM.34.2.000650	4	LbrM.34_v4_pilon:258,841..262,659(+)	hypothetical protein, conserved	protein coding gene	3819	37	OG6_200176	N/A	N/A	N/A
LbrM.33.2.003440	2	LbrM.33_v4_pilon:1,512,457..1,514,055(+)	hypothetical protein, conserved	protein coding gene	1599	87	OG6_147563	N/A	N/A	N/A
LbrM.33.2.003190	2	LbrM.33_v4_pilon:1,290,977..1,299,229(+)	hypothetical protein, conserved	protein coding gene	8253	37	OG6_200074	N/A	N/A	N/A
LbrM.33.2.003100	5	LbrM.33_v4_pilon:1,248,743..1,250,503(+)	PWWP domain/TFIIS helical bundle-like domain containing protein, putative	protein coding gene	1761	69	OG6_139767	PF00855;PF08711	PWWP domain;TFIIS helical bundle-like domain	N/A
LbrM.33.2.003070	2	LbrM.33_v4_pilon:1,240,480..1,243,032(+)	Elongation factor Tu GTP binding domain/Elongation factor Tu C-terminal domain containing protein, putative	protein coding gene	2553	69	OG6_100969	PF00009;PF03143	Elongation factor Tu GTP binding domain;Elongation factor Tu C-terminal domain	N/A
LbrM.33.2.003040	2	LbrM.33_v4_pilon:1,216,344..1,218,974(+)	hypothetical protein, conserved	protein coding gene	2631	30	OG6_478929	N/A	N/A	N/A
LbrM.33.2.003030	2	LbrM.33_v4_pilon:1,211,809..1,215,132(+)	Domain of unknown function (DUF4520), putative	protein coding gene	3324	68	OG6_146963	PF15016	Domain of unknown function (DUF4520)	N/A
LbrM.33.2.002980	2	LbrM.33_v4_pilon:1,178,252..1,180,882(+)	MCM N-terminal domain/MCM2/3/5 family/Magnesium chelatase, subunit ChlI, putative	protein coding gene	2631	67	OG6_101598	PF00493;PF14551;PF17207	MCM2/3/5 family;MCM N-terminal domain;MCM OB domain	N/A
LbrM.33.2.002950	3	LbrM.33_v4_pilon:1,167,854..1,171,435(+)	hypothetical protein, conserved	protein coding gene	3582	36	OG6_166144	N/A	N/A	N/A
LbrM.33.2.002930	4	LbrM.33_v4_pilon:1,160,776..1,163,148(+)	ThiF family, putative	protein coding gene	2373	65	OG6_101722	PF00899	ThiF family	N/A
LbrM.33.2.002830	2	LbrM.33_v4_pilon:1,122,349..1,128,558(+)	Kinesin motor domain containing protein, putative	protein coding gene	6210	76	OG6_136373	PF00225	Kinesin motor domain	N/A
LbrM.33.2.002720	6	LbrM.33_v4_pilon:1,071,918..1,076,855(+)	hypothetical protein, conserved	protein coding gene	4938	33	OG6_478979	N/A	N/A	N/A
LbrM.33.2.002710	2	LbrM.33_v4_pilon:1,068,557..1,070,092(+)	hypothetical protein, conserved	protein coding gene	1536	60	OG6_147165	N/A	N/A	N/A
LbrM.33.2.002680	2	LbrM.33_v4_pilon:1,056,111..1,057,808(+)	Ferrous iron transport protein B/50S ribosome-binding GTPase, putative	protein coding gene	1698	64	OG6_101399	PF01926	50S ribosome-binding GTPase	N/A
LbrM.33.2.002550	2	LbrM.33_v4_pilon:986,262..990,539(+)	PPPDE putative peptidase domain/PUB domain/Glycosyl hydrolase family 85, putative	protein coding gene	4278	69	OG6_104188	PF03644;PF05903;PF09409	Glycosyl hydrolase family 85;PPPDE putative peptidase domain;PUB domain	N/A
LbrM.33.2.002460	12	LbrM.33_v4_pilon:952,483..956,730(+)	hypothetical protein, conserved	protein coding gene	4248	34	OG6_200131	N/A	N/A	N/A
LbrM.33.2.002450	13	LbrM.33_v4_pilon:942,808..947,214(+)	hypothetical protein, conserved	protein coding gene	4407	35	OG6_478579	N/A	N/A	N/A
LbrM.33.2.002430	3	LbrM.33_v4_pilon:933,205..935,808(+)	hypothetical protein, conserved	protein coding gene	2604	62	OG6_157138	N/A	N/A	N/A
LbrM.33.2.001830	2	LbrM.33_v4_pilon:704,266..705,033(+)	Ribulose-phosphate 3 epimerase family, putative	protein coding gene	768	121	OG6_100819	PF00834	Ribulose-phosphate 3 epimerase family	N/A
LbrM.33.2.001710	2	LbrM.33_v4_pilon:591,667..593,673(+)	RNA recognition motif. (a.k.a. RRM, RBD, or RNP domain), putative	protein coding gene	2007	28	OG6_478826	PF00076	RNA recognition motif. (a.k.a. RRM, RBD, or RNP domain)	N/A
LbrM.33.2.001670	6	LbrM.33_v4_pilon:565,486..571,389(+)	FHA domain/Protein kinase domain/Protein tyrosine kinase, putative	protein coding gene	5904	33	OG6_479008	PF00069;PF00498	Protein kinase domain;FHA domain	MPSTAATQIVSCCVSSPTPLT, MPSTAATQIVSCCVSSPTPLTTD
LbrM.33.2.001480	2	LbrM.33_v4_pilon:517,871..520,162(+)	hypothetical protein, conserved	protein coding gene	2292	31	OG6_478881	N/A	N/A	N/A
LbrM.33.2.001380	4	LbrM.33_v4_pilon:486,053..490,186(+)	hypothetical protein, conserved	protein coding gene	4134	60	OG6_173833	N/A	N/A	N/A
LbrM.33.2.001330	3	LbrM.33_v4_pilon:463,181..465,145(+)	hypothetical protein, conserved	protein coding gene	1965	57	OG6_156816	N/A	N/A	MRHCRSWRAALLLSGLLVVVLHFFTLYSAAA
LbrM.33.2.001320	2	LbrM.33_v4_pilon:459,341..460,273(+)	hypothetical protein, conserved	protein coding gene	933	63	OG6_157054	N/A	N/A	N/A
LbrM.33.2.001040	2	LbrM.33_v4_pilon:349,453..352,206(+)	hypothetical protein, conserved	protein coding gene	2754	33	OG6_200341	N/A	N/A	MQLEGAHPGCFLSVSQVLCA, MQLEGAHPGCFLSVSQVLCAQTETA
LbrM.33.2.000970	8	LbrM.33_v4_pilon:310,460..314,269(+)	NLI interacting factor-like phosphatase, putative	protein coding gene	3810	31	OG6_478875	PF03031	NLI interacting factor-like phosphatase	N/A
LbrM.33.2.000820	3	LbrM.33_v4_pilon:302,647..305,292(+)	Cyclin/Cyclin, N-terminal domain containing protein, putative	protein coding gene	2646	36	OG6_200339	PF08613	Cyclin	MPGSRVGSSLGIPTLAQRGAAQ
LbrM.33.2.000800	2	LbrM.33_v4_pilon:290,218..291,408(+)	hypothetical protein, conserved	protein coding gene	1191	37	OG6_200337	N/A	N/A	N/A
LbrM.33.2.000450	2	LbrM.33_v4_pilon:180,604..181,470(-)	hypothetical protein, conserved	protein coding gene	867	36	OG6_173829	N/A	N/A	N/A
LbrM.33.2.000190	2	LbrM.33_v4_pilon:42,691..47,109(-)	hypothetical protein, conserved	protein coding gene	4419	45	OG6_158289	N/A	N/A	N/A
LbrM.33.2.000070	2	LbrM.33_v4_pilon:15,709..17,775(-)	hypothetical protein, conserved	protein coding gene	2067	68	OG6_146385	N/A	N/A	N/A
LbrM.32.2.004170	2	LbrM.32_v4_pilon:1,517,021..1,529,284(+)	SPRY domain/HECT-domain (ubiquitin-transferase), putative	protein coding gene	12264	82	OG6_147203	PF00622;PF00632	SPRY domain;HECT-domain (ubiquitin-transferase)	N/A
LbrM.32.2.004160	2	LbrM.32_v4_pilon:1,510,010..1,512,421(+)	Helicase conserved C-terminal domain/Type III restriction enzyme, res subunit/SNF2 family N-terminal domain/ERCC3/RAD25/XPB C-terminal helicase, putative	protein coding gene	2412	134	OG6_100822	PF04851;PF13625;PF16203	Type III restriction enzyme, res subunit;Helicase conserved C-terminal domain;ERCC3/RAD25/XPB C-terminal helicase	N/A
LbrM.32.2.003440	2	LbrM.32_v4_pilon:1,232,714..1,239,544(+)	IQ calmodulin-binding motif containing protein, putative	protein coding gene	6831	41	OG6_152172	PF00612	IQ calmodulin-binding motif	N/A
LbrM.32.2.002750	2	LbrM.32_v4_pilon:980,829..983,567(-)	hypothetical protein, conserved	protein coding gene	2739	11	OG6r12_105011	N/A	N/A	N/A
LbrM.32.2.002650	2	LbrM.32_v4_pilon:937,453..943,989(-)	hypothetical protein, conserved	protein coding gene	6537	33	OG6_200004	N/A	N/A	N/A
LbrM.32.2.002440:pseudogene	2	LbrM.32_v4_pilon:852,291..857,799(-)	hypothetical protein, conserved	protein coding gene	5337	0	N/A (orthology not determined because protein is too short or has too many stop codons)	N/A	N/A	N/A
LbrM.31.2.209580:pseudogene	4	LbrM.31_v4_pilon:596,025..601,145(-)	ABC transporter transmembrane region/ABC transporter, putative	protein coding gene	5121	0	N/A (orthology not determined because protein is too short or has too many stop codons)	PF00005;PF00664	ABC transporter;ABC transporter transmembrane region	N/A
LbrM.31.2.003280	3	LbrM.31_v4_pilon:1,283,425..1,284,165(-)	hypothetical protein, conserved	protein coding gene	741	34	OG6_200324	N/A	N/A	N/A
LbrM.31.2.003260	3	LbrM.31_v4_pilon:1,280,008..1,281,396(-)	Nucleoporin complex subunit 54, putative	protein coding gene	1389	70	OG6_104406	PF13874	Nucleoporin complex subunit 54	N/A
LbrM.31.2.003250	9	LbrM.31_v4_pilon:1,275,780..1,279,496(-)	Region in Clathrin and VPS, putative	protein coding gene	3717	82	OG6_102537	PF00637	Region in Clathrin and VPS	N/A
LbrM.31.2.003050	2	LbrM.31_v4_pilon:1,223,016..1,226,270(-)	MORN repeat/Kinesin motor domain containing protein, putative	protein coding gene	3255	59	OG6_132287	PF00225;PF02493	Kinesin motor domain;MORN repeat	N/A
LbrM.31.2.002140	2	LbrM.31_v4_pilon:865,652..868,090(-)	hypothetical protein, conserved	protein coding gene	2439	32	OG6_478877	N/A	N/A	N/A
LbrM.31.2.001710	2	LbrM.31_v4_pilon:642,107..646,480(-)	hypothetical protein, conserved	protein coding gene	4374	65	OG6_158273	N/A	N/A	N/A
LbrM.31.2.001680	2	LbrM.31_v4_pilon:627,766..628,674(-)	hypothetical protein, conserved	protein coding gene	909	41	OG6_109301	N/A	N/A	MTPVMLLRSGAQRQRAALFVMTLTLCFLLLPVHGA
LbrM.31.2.001640	3	LbrM.31_v4_pilon:591,209..594,655(-)	hypothetical protein, conserved	protein coding gene	3447	33	OG6_200289	N/A	N/A	N/A
LbrM.31.2.001530	3	LbrM.31_v4_pilon:494,189..497,248(-)	hypothetical protein, conserved	protein coding gene	3060	30	OG6_478722	N/A	N/A	N/A
LbrM.31.2.001440	2	LbrM.31_v4_pilon:435,018..449,903(-)	Thioredoxin-like/Protein of unknown function (DUF3638)/Protein of unknown function (DUF3645)/Zn-finger in Ran binding protein and others, putative	protein coding gene	14886	100	OG6_111983	PF00641;PF12340;PF12359;PF13905	Zn-finger in Ran binding protein and others;Protein of unknown function (DUF3638);Protein of unknown function (DUF3645);Thioredoxin-like	N/A
LbrM.31.2.001060	2	LbrM.31_v4_pilon:655,645..660,762(-)	hypothetical protein, conserved	protein coding gene	5118	56	OG6_158274	N/A	N/A	N/A
LbrM.31.2.000180	2	LbrM.29_v4_pilon:804,971..808,489(-)	hypothetical protein, conserved	protein coding gene	3519	71	OG6_124947	PF16770	Regulator of Ty1 transposition protein 107 BRCT domain	N/A
LbrM.30.2.002510	3	LbrM.30_v4_pilon:916,457..919,705(-)	hypothetical protein, conserved	protein coding gene	3249	69	OG6_146777	N/A	N/A	N/A
LbrM.30.2.002390	2	LbrM.30_v4_pilon:878,182..880,524(-)	hypothetical protein, conserved	protein coding gene	2343	62	OG6_147272	N/A	N/A	N/A
LbrM.30.2.002340	10	LbrM.30_v4_pilon:849,767..861,106(-)	hypothetical protein, conserved	protein coding gene	11340	82	OG6_157022	N/A	N/A	MSLSPTPTALPSSVLLNPKEAAAF
LbrM.30.2.002290	2	LbrM.30_v4_pilon:833,192..836,725(-)	hypothetical protein, conserved	protein coding gene	3534	31	OG6_478702	N/A	N/A	N/A
LbrM.30.2.002240	2	LbrM.30_v4_pilon:814,743..817,739(-)	DEAD/DEAH box helicase/Helicase conserved C-terminal domain containing protein, putative	protein coding gene	2997	67	OG6_142952	PF00270;PF00271	DEAD/DEAH box helicase;Helicase conserved C-terminal domain	N/A
LbrM.30.2.002220	5	LbrM.30_v4_pilon:802,586..807,661(-)	hypothetical protein, conserved	protein coding gene	5076	67	OG6_137216	N/A	N/A	N/A
LbrM.30.2.002170	2	LbrM.30_v4_pilon:786,000..787,916(-)	Uncharacterised ACR, YagE family COG1723, putative	protein coding gene	1917	66	OG6_139833	PF02582	Uncharacterised ACR, YagE family COG1723	N/A
LbrM.30.2.002110	2	LbrM.30_v4_pilon:740,603..742,573(-)	hypothetical protein, conserved	protein coding gene	1971	64	OG6_173814	N/A	N/A	N/A
LbrM.30.2.002080	2	LbrM.30_v4_pilon:728,771..731,719(-)	Protein kinase domain/Protein tyrosine kinase/Kinase-like/Right handed beta helix region/Periplasmic copper-binding protein (NosD), putative	protein coding gene	2949	64	OG6_144131	PF00069;PF13229	Protein kinase domain;Right handed beta helix region	N/A
LbrM.30.2.001940	4	LbrM.30_v4_pilon:673,412..679,888(+)	hypothetical protein, conserved	protein coding gene	6477	74	OG6_102115	N/A	N/A	N/A
LbrM.30.2.001880	2	LbrM.30_v4_pilon:656,772..660,287(+)	hypothetical protein, conserved	protein coding gene	3516	33	OG6_478820	N/A	N/A	N/A
LbrM.30.2.001860	2	LbrM.30_v4_pilon:644,524..646,464(+)	hypothetical protein, conserved	protein coding gene	1941	32	OG6_200251	N/A	N/A	N/A
LbrM.30.2.001440	4	LbrM.30_v4_pilon:435,096..441,629(+)	hypothetical protein, conserved	protein coding gene	6534	31	OG6_479078	N/A	N/A	N/A
LbrM.30.2.001230	2	LbrM.30_v4_pilon:356,635..358,479(+)	RNA recognition motif (a.k.a. RRM, RBD, or RNP domain)/RNA recognition motif. (a.k.a. RRM, RBD, or RNP domain), putative	protein coding gene	1845	67	OG6_144446	PF00076	RNA recognition motif. (a.k.a. RRM, RBD, or RNP domain)	N/A
LbrM.30.2.001120	2	LbrM.30_v4_pilon:324,587..326,404(+)	Protein tyrosine kinase/Protein kinase domain containing protein, putative	protein coding gene	1818	68	OG6_147440	PF00069;PF07714	Protein kinase domain;Protein tyrosine kinase	N/A
LbrM.30.2.000360	8	LbrM.33_v4_pilon:1,036,815..1,040,957(+)	ATP synthase regulation protein NCA2, putative	protein coding gene	4143	64	OG6_137217	PF08637	ATP synthase regulation protein NCA2	N/A
LbrM.30.2.000350	4	LbrM.33_v4_pilon:1,041,735..1,043,426(+)	hypothetical protein, conserved	protein coding gene	1692	68	OG6_147559	N/A	N/A	N/A
LbrM.29.2.002290	3	LbrM.29_v4_pilon:1,020,658..1,021,776(-)	Protein kinase domain/Protein tyrosine kinase, putative	protein coding gene	1119	64	OG6_132857	PF00069	Protein kinase domain	N/A
LbrM.29.2.002170	2	LbrM.29_v4_pilon:961,762..966,039(-)	hypothetical protein, conserved	protein coding gene	4278	56	OG6_157010	N/A	N/A	MLRRSMSLRYAATITLIAGIMLLIASPMHGQ
LbrM.29.2.002080	2	LbrM.29_v4_pilon:915,431..917,353(-)	Domain of unknown function (DUF4139), putative	protein coding gene	1923	136	OG6_105186	PF13598	Domain of unknown function (DUF4139)	N/A
LbrM.29.2.002040	2	LbrM.29_v4_pilon:902,211..903,470(-)	hypothetical protein, conserved	protein coding gene	1260	33	OG6_200039	N/A	N/A	N/A
LbrM.29.2.002020	4	LbrM.29_v4_pilon:892,884..895,112(-)	hypothetical protein, conserved	protein coding gene	2229	31	OG6_478945	N/A	N/A	N/A
LbrM.29.2.001940	3	LbrM.29_v4_pilon:858,880..864,765(-)	hypothetical protein, conserved	protein coding gene	5886	64	OG6_123134	N/A	N/A	N/A
LbrM.29.2.001730	2	LbrM.29_v4_pilon:741,145..747,765(-)	hypothetical protein, conserved	protein coding gene	6621	71	OG6_158134	N/A	N/A	N/A
LbrM.29.2.001680	5	LbrM.29_v4_pilon:723,777..724,982(-)	XPC-binding domain/UBA/TS-N domain containing protein, putative	protein coding gene	1206	66	OG6_146600	PF00627;PF09280	UBA/TS-N domain;XPC-binding domain	MKFIVTCLVSSVNSSLLAESE, MKFIVTCLVSSVNSSLLAESEAV
LbrM.29.2.001510	3	LbrM.29_v4_pilon:617,497..621,648(+)	RNA recognition motif (a.k.a. RRM, RBD, or RNP domain)/RNA recognition motif. (a.k.a. RRM, RBD, or RNP domain), putative	protein coding gene	4152	199	OG6_108327	PF00076	RNA recognition motif. (a.k.a. RRM, RBD, or RNP domain)	N/A
LbrM.29.2.001330	2	LbrM.29_v4_pilon:496,500..502,388(+)	hypothetical protein, conserved	protein coding gene	5889	31	OG6_478836	N/A	N/A	N/A
LbrM.29.2.001320	2	LbrM.29_v4_pilon:492,171..494,333(+)	Hsp70 protein/TPR repeat/Tetratricopeptide repeat, putative	protein coding gene	2163	38	OG6_115833	PF00012;PF13181	Hsp70 protein;Tetratricopeptide repeat	N/A
LbrM.29.2.001310	4	LbrM.29_v4_pilon:484,045..490,710(+)	Sec23-binding domain of Sec16, putative	protein coding gene	6666	31	OG6_479032	PF12931	Sec23-binding domain of Sec16	N/A
LbrM.29.2.001120	2	LbrM.29_v4_pilon:402,454..408,171(+)	Cyclic nucleotide-binding domain containing protein, putative	protein coding gene	5718	71	OG6_158129	PF00027	Cyclic nucleotide-binding domain	N/A
LbrM.29.2.000470	2	LbrM.29_v4_pilon:191,992..200,748(-)	hypothetical protein, conserved	protein coding gene	8757	30	OG6_479020	N/A	N/A	N/A
LbrM.29.2.000120:pseudogene	2	LbrM.29_v4_pilon:34,137..42,178(-)	C2 domain in Dock180 and Zizimin proteins/Dock homology region 2, putative	protein coding gene	8040	0	N/A (orthology not determined because protein is too short or has too many stop codons)	PF06920;PF14429	Dock homology region 2;C2 domain in Dock180 and Zizimin proteins	N/A
LbrM.29.2.000110	2	LbrM.29_v4_pilon:31,170..32,774(-)	hypothetical protein, conserved	protein coding gene	1605	68	OG6_107129	N/A	N/A	N/A
LbrM.28.2.002080	5	LbrM.28_v4_pilon:820,216..822,231(-)	p21-C-terminal region-binding protein, putative	protein coding gene	2016	68	OG6_143914	PF13862	p21-C-terminal region-binding protein	N/A
LbrM.28.2.001240	2	LbrM.28_v4_pilon:507,033..511,499(+)	hypothetical protein, conserved	protein coding gene	4467	42	OG6_156839	N/A	N/A	N/A
LbrM.28.2.001160	2	LbrM.28_v4_pilon:472,400..474,763(+)	Phosphoribosylglycinamide synthetase, ATP-grasp (A) domain/ATP-grasp domain containing protein, putative	protein coding gene	2364	67	OG6_119579	PF13535	ATP-grasp domain	N/A
LbrM.28.2.001110	2	LbrM.28_v4_pilon:447,705..450,407(+)	hypothetical protein, conserved	protein coding gene	2703	31	OG6_200478	N/A	N/A	N/A
LbrM.28.2.000690	3	LbrM.28_v4_pilon:322,221..323,303(-)	hypothetical protein, conserved	protein coding gene	1083	34	OG6_112936	N/A	N/A	N/A
LbrM.28.2.000610	2	LbrM.28_v4_pilon:287,897..289,468(-)	hypothetical protein, conserved	protein coding gene	1572	34	OG6_200473	N/A	N/A	N/A
LbrM.28.2.000550	3	LbrM.28_v4_pilon:255,330..259,415(-)	AAA domain/Putative exonuclease SbcCD, C subunit, putative	protein coding gene	4086	73	OG6_101667	PF13476;PF13558	AAA domain;Putative exonuclease SbcCD, C subunit	N/A
LbrM.28.2.000450	3	LbrM.28_v4_pilon:214,530..216,899(-)	hypothetical protein, conserved	protein coding gene	2370	35	OG6_200471	N/A	N/A	N/A
LbrM.28.2.000400	2	LbrM.28_v4_pilon:191,526..194,318(-)	hypothetical protein, conserved	protein coding gene	2793	66	OG6_157171	N/A	N/A	N/A
LbrM.28.2.000340	2	LbrM.28_v4_pilon:175,156..177,918(+)	RNB domain containing protein, putative	protein coding gene	2763	75	OG6_101226	PF00773;PF17216	RNB domain;Rrp44-like cold shock domain	N/A
LbrM.28.2.000090	2	LbrM.28_v4_pilon:93,415..99,609(+)	hypothetical protein, conserved	protein coding gene	6195	43	OG6_173870	PF12796	Ankyrin repeats (3 copies)	N/A
LbrM.27.2.208430:pseudogene	2	LbrM.27_v4_pilon:415,333..420,297(-)	ABC-2 family transporter protein/ABC transporter, putative	protein coding gene	4962	0	N/A (orthology not determined because protein is too short or has too many stop codons)	PF00005;PF12698	ABC transporter;ABC-2 family transporter protein	TILRVLILMKREWCSTLCEFLVPILFVIGTVALWAVFGTTRGD
LbrM.27.2.208400:pseudogene	2	LbrM.27_v4_pilon:178,034..179,605(+)	Calpain family cysteine protease/Calpain large subunit, domain III, putative	protein coding gene	1572	0	N/A (orthology not determined because protein is too short or has too many stop codons)	PF00648;PF01067	Calpain family cysteine protease;Calpain large subunit, domain III	N/A
LbrM.27.2.002860	2	LbrM.27_v4_pilon:756,773..762,106(-)	Protein kinase domain/Protein tyrosine kinase, putative	protein coding gene	5334	67	OG6_146934	PF00069	Protein kinase domain	N/A
LbrM.27.2.002140:pseudogene	2	LbrM.27_v4_pilon:216,367..230,328(+)	hypothetical protein, conserved	protein coding gene	13962	0	N/A (orthology not determined because protein is too short or has too many stop codons)	N/A	N/A	N/A
LbrM.27.2.002110	2	LbrM.27_v4_pilon:839,014..843,549(-)	hypothetical protein, conserved	protein coding gene	4536	68	OG6_157135	N/A	N/A	N/A
LbrM.27.2.001870	6	LbrM.27_v4_pilon:714,797..728,206(-)	Dynein heavy chain, N-terminal region 2/Hydrolytic ATP binding site of dynein motor region D1/AAA domain (dynein-related subfamily)/P-loop containing dynein motor region D3/P-loop containing dynein motor region D4/Microtubule-binding stalk of dynein motor/ATP-binding dynein motor region D5/Dynein he	protein coding gene	13410	1205	OG6_100025	PF03028;PF07728;PF08393;PF12774;PF12775;PF12777;PF12780;PF12781	Dynein heavy chain and region D6 of dynein motor;AAA domain (dynein-related subfamily);Dynein heavy chain, N-terminal region 2;Hydrolytic ATP binding site of dynein motor region D1;P-loop containing dynein motor region D3;Microtubule-binding stalk of dynein motor;P-loop containing dynein motor region D4;ATP-binding dynein motor region D5	N/A
LbrM.27.2.001620	4	LbrM.27_v4_pilon:611,767..613,839(+)	hypothetical protein, conserved	protein coding gene	2073	63	OG6_146901	N/A	N/A	N/A
LbrM.27.2.001610	6	LbrM.27_v4_pilon:605,569..609,603(+)	hypothetical protein, conserved	protein coding gene	4035	65	OG6_139753	N/A	N/A	N/A
LbrM.27.2.001600	2	LbrM.27_v4_pilon:603,427..604,431(+)	PCI domain/Proteasome regulatory subunit C-terminal, putative	protein coding gene	1005	68	OG6_101680	PF01399;PF08375	PCI domain;Proteasome regulatory subunit C-terminal	N/A
LbrM.27.2.000780	2	LbrM.27_v4_pilon:293,894..296,662(+)	hypothetical protein, conserved	protein coding gene	2769	35	OG6_200149	N/A	N/A	N/A
LbrM.27.2.000640	2	LbrM.27_v4_pilon:239,234..240,988(+)	hypothetical protein, conserved	protein coding gene	1755	47	OG6_200152	N/A	N/A	N/A
LbrM.27.2.000470	3	LbrM.27_v4_pilon:103,639..108,189(+)	Nucleoporin autopeptidase/Nuclear protein 96, putative	protein coding gene	4551	63	OG6_144079	PF04096;PF12110	Nucleoporin autopeptidase;Nuclear protein 96	N/A
LbrM.27.2.000340	2	LbrM.27_v4_pilon:85,118..87,310(+)	Translin-associated factor X-interacting N-terminus, putative	protein coding gene	2193	64	OG6_138456	PF15739	Translin-associated factor X-interacting N-terminus	N/A
LbrM.27.2.000290	2	LbrM.27_v4_pilon:65,265..68,603(-)	hypothetical protein, conserved	protein coding gene	3339	60	OG6_173773	N/A	N/A	N/A
LbrM.26.2.002310	5	LbrM.26_v4_pilon:938,887..954,309(+)	Fibronectin type III domain containing protein, putative	protein coding gene	15423	72	OG6_154488	PF00041	Fibronectin type III domain	N/A
LbrM.26.2.002280	2	LbrM.26_v4_pilon:917,854..920,406(+)	hypothetical protein, conserved	protein coding gene	2553	33	OG6_198140	N/A	N/A	N/A
LbrM.26.2.002180	2	LbrM.26_v4_pilon:893,001..894,995(+)	Sec1 family, putative	protein coding gene	1995	391	OG6_100816	PF00995	Sec1 family	N/A
LbrM.26.2.002110	2	LbrM.26_v4_pilon:872,625..873,857(+)	ADP-ribosylation factor family, putative	protein coding gene	1233	65	OG6_137719	PF00025	ADP-ribosylation factor family	N/A
LbrM.26.2.002080	4	LbrM.26_v4_pilon:850,346..857,308(+)	hypothetical protein, conserved	protein coding gene	6963	32	OG6_478558	N/A	N/A	N/A
LbrM.26.2.002040	7	LbrM.26_v4_pilon:830,574..843,173(+)	Protein kinase domain containing protein, putative	protein coding gene	12600	30	OG6_479000	N/A	N/A	N/A
LbrM.26.2.001800	2	LbrM.26_v4_pilon:711,494..720,169(+)	hypothetical protein, conserved	protein coding gene	8676	71	OG6_146819	N/A	N/A	N/A
LbrM.26.2.001450	2	LbrM.26_v4_pilon:496,768..498,234(+)	Cytochrome b5-like Heme/Steroid binding domain containing protein, putative	protein coding gene	1467	61	OG6_102017	PF00173	Cytochrome b5-like Heme/Steroid binding domain	N/A
LbrM.26.2.001440	5	LbrM.26_v4_pilon:485,927..493,168(+)	MORN repeat/FYVE zinc finger containing protein, putative	protein coding gene	7242	74	OG6_150730	PF01363;PF02493	FYVE zinc finger;MORN repeat	N/A
LbrM.26.2.001250:pseudogene	2	LbrM.26_v4_pilon:406,383..415,304(+)	hypothetical protein, conserved	protein coding gene	8922	0	N/A (orthology not determined because protein is too short or has too many stop codons)	N/A	N/A	N/A
LbrM.26.2.001210	6	LbrM.26_v4_pilon:391,934..397,024(+)	hypothetical protein, conserved	protein coding gene	5091	11	OG6_444562	N/A	N/A	N/A
LbrM.26.2.001130	4	LbrM.26_v4_pilon:352,729..365,310(+)	TROVE domain/Domain of unknown function (DUF4062), putative	protein coding gene	12582	69	OG6_106812	PF00400;PF05731;PF13271	WD domain, G-beta repeat;TROVE domain;Domain of unknown function (DUF4062)	N/A
LbrM.26.2.001100	2	LbrM.26_v4_pilon:341,431..347,214(+)	hypothetical protein, conserved	protein coding gene	5784	33	OG6_200410	N/A	N/A	MPAAAISLFPCISSAS
LbrM.26.2.001040:pseudogene	3	LbrM.35_v4_pilon:373,087..382,917(+)	Dynein heavy chain, N-terminal region 2/Hydrolytic ATP binding site of dynein motor region D1/AAA domain (dynein-related subfamily)/P-loop containing dynein motor region D3/P-loop containing dynein motor region D4/Microtubule-binding stalk of dynein motor/ATP-binding dynein motor region D5/Dynein he	protein coding gene	9831	0	N/A (orthology not determined because protein is too short or has too many stop codons)	PF03028;PF08393;PF12774;PF12775;PF12777;PF12780;PF12781	Dynein heavy chain and region D6 of dynein motor;Dynein heavy chain, N-terminal region 2;Hydrolytic ATP binding site of dynein motor region D1;P-loop containing dynein motor region D3;Microtubule-binding stalk of dynein motor;P-loop containing dynein motor region D4;ATP-binding dynein motor region D5	N/A
LbrM.26.2.000380	2	LbrM.26_v4_pilon:103,468..108,930(-)	hypothetical protein, conserved	protein coding gene	5463	32	OG6_478821	N/A	N/A	N/A
LbrM.25.2.002470	2	LbrM.25_v4_pilon:718,498..721,590(-)	hypothetical protein, conserved	protein coding gene	3093	30	OG6_478911	N/A	N/A	N/A
LbrM.25.2.001510	2	LbrM.25_v4_pilon:758,450..761,587(-)	Kinesin motor domain containing protein, putative	protein coding gene	3138	64	OG6_158189	PF00225	Kinesin motor domain	N/A
LbrM.25.2.001400	2	LbrM.25_v4_pilon:735,054..736,985(-)	Not1 N-terminal domain, CCR4-Not complex component/NOT2 / NOT3 / NOT5 family, putative	protein coding gene	1932	65	OG6_101346	PF04065;PF04153	Not1 N-terminal domain, CCR4-Not complex component;NOT2 / NOT3 / NOT5 family	N/A
LbrM.25.2.001380:pseudogene	2	LbrM.25_v4_pilon:725,204..727,741(-)	hypothetical protein, conserved	protein coding gene	2538	0	N/A (orthology not determined because protein is too short or has too many stop codons)	N/A	N/A	N/A
LbrM.25.2.001240	2	LbrM.25_v4_pilon:510,458..513,625(-)	Cullin family/Cullin protein neddylation domain containing protein, putative	protein coding gene	3168	68	OG6_168578	PF00888	Cullin family	N/A
LbrM.25.2.001230	2	LbrM.25_v4_pilon:507,897..509,396(-)	hypothetical protein, conserved	protein coding gene	1500	64	OG6_173762	N/A	N/A	N/A
LbrM.25.2.001220	3	LbrM.25_v4_pilon:498,196..505,020(-)	hypothetical protein, conserved	protein coding gene	6825	72	OG6_121903	N/A	N/A	N/A
LbrM.25.2.001210	2	LbrM.25_v4_pilon:491,561..497,194(-)	Zinc-ribbon like family, putative	protein coding gene	5634	67	OG6_133952	PF17034	Zinc-ribbon like family	N/A
LbrM.25.2.001050	4	LbrM.25_v4_pilon:539,232..546,974(-)	hypothetical protein, conserved	protein coding gene	7743	88	OG6_139693	N/A	N/A	N/A
LbrM.25.2.001000	3	LbrM.25_v4_pilon:424,182..443,699(-)	hypothetical protein, conserved	protein coding gene	19518	34	OG6_478948	N/A	N/A	MDTPAAPPAMKSVAAASALSANTVTS
LbrM.25.2.000180	2	LbrM.25_v4_pilon:51,732..54,881(-)	hypothetical protein, conserved	protein coding gene	3150	64	OG6_158167	N/A	N/A	MLRSPTFITGLPLRRSHCTTLAQ, MLRSPTFITGLPLRRSHCTTLAQSGCARAQ
LbrM.24.2.001860	2	LbrM.24_v4_pilon:684,604..685,326(-)	RNA recognition motif. (a.k.a. RRM, RBD, or RNP domain)/RNA recognition motif (a.k.a. RRM, RBD, or RNP domain), putative	protein coding gene	723	62	OG6_134711	PF00076	RNA recognition motif. (a.k.a. RRM, RBD, or RNP domain)	N/A
LbrM.24.2.001450	2	LbrM.24_v4_pilon:526,030..535,893(+)	Kinesin motor domain containing protein, putative	protein coding gene	9864	64	OG6_177221	PF00225	Kinesin motor domain	N/A
LbrM.24.2.000430	2	LbrM.24_v4_pilon:154,991..158,986(+)	hypothetical protein, conserved	protein coding gene	3996	32	OG6_200049	N/A	N/A	MRRLVPLHITSSPLSPCT, MRRLVPLHITSSPLSPCTPPFLSSVVLSGSSTYGN
LbrM.24.2.000300	2	LbrM.24_v4_pilon:97,303..102,642(+)	hypothetical protein, conserved	protein coding gene	5340	76	OG6_156990	N/A	N/A	MISSTGSPAALSSFLGGFATGT
LbrM.24.2.000250:pseudogene	3	LbrM.24_v4_pilon:72,443..80,089(+)	hypothetical protein, conserved	protein coding gene	7647	0	N/A (orthology not determined because protein is too short or has too many stop codons)	N/A	N/A	N/A
LbrM.24.2.000210:pseudogene	2	LbrM.24_v4_pilon:61,339..62,106(+)	hypothetical protein, conserved	protein coding gene	768	0	N/A (orthology not determined because protein is too short or has too many stop codons)	N/A	N/A	N/A
LbrM.23.2.001900	2	LbrM.05_v4_pilon:202,944..205,862(+)	DEAD/DEAH box helicase/Helicase conserved C-terminal domain containing protein, putative	protein coding gene	2919	69	OG6_147152	PF00270;PF00271	DEAD/DEAH box helicase;Helicase conserved C-terminal domain	N/A
LbrM.23.2.001340	3	LbrM.23_v4_pilon:564,182..566,329(+)	hypothetical protein, conserved	protein coding gene	2148	67	OG6_158076	PF12854	PPR repeat	N/A
LbrM.23.2.001010	3	LbrM.23_v4_pilon:434,064..442,712(-)	hypothetical protein, conserved	protein coding gene	8649	67	OG6_158073	N/A	N/A	N/A
LbrM.23.2.000660	3	LbrM.23_v4_pilon:227,348..237,670(-)	Galactose oxidase, central domain containing protein, putative	protein coding gene	10323	31	OG6_478896	PF13415	Galactose oxidase, central domain	N/A
LbrM.23.2.000440	2	LbrM.23_v4_pilon:155,614..159,945(+)	hypothetical protein, conserved	protein coding gene	4332	26	OG6_444415	N/A	N/A	N/A
LbrM.23.2.000130	3	LbrM.23_v4_pilon:28,120..37,242(+)	Beige/BEACH domain containing protein, putative	protein coding gene	9123	49	OG6_143971	PF02138	Beige/BEACH domain	N/A
LbrM.22.2.001190	3	LbrM.22_v4_pilon:522,653..526,114(-)	hypothetical protein, conserved	protein coding gene	3462	30	OG6_478781	N/A	N/A	N/A
LbrM.22.2.001000	3	LbrM.22_v4_pilon:442,148..449,539(+)	Zinc finger, C3HC4 type (RING finger) containing protein, putative	protein coding gene	7392	31	OG6_479091	PF13920	Zinc finger, C3HC4 type (RING finger)	MGFDALLNTFCLSCVVLLGLWVIAHVVQAA
LbrM.21.2.002160	2	LbrM.21_v4_pilon:460,652..465,868(-)	hypothetical protein, conserved	protein coding gene	5217	35	OG6_196456	N/A	N/A	N/A
LbrM.21.2.001440	3	LbrM.21_v4_pilon:502,500..506,219(-)	WD domain, G-beta repeat, putative	protein coding gene	3720	43	OG6_108325	PF00400	WD domain, G-beta repeat	N/A
LbrM.21.2.001330	2	LbrM.21_v4_pilon:446,949..452,141(-)	IQ calmodulin-binding motif containing protein, putative	protein coding gene	5193	70	OG6_151537	PF00612	IQ calmodulin-binding motif	N/A
LbrM.20.2.206820:pseudogene	2	LbrM.20_v4_pilon:1,713,044..1,722,970(+)	Dynein heavy chain, N-terminal region 2/Hydrolytic ATP binding site of dynein motor region D1/AAA domain (dynein-related subfamily)/P-loop containing dynein motor region D3/P-loop containing dynein motor region D4/Microtubule-binding stalk of dynein motor/ATP-binding dynein motor region D5/Dynein he	protein coding gene	9927	0	N/A (orthology not determined because protein is too short or has too many stop codons)	PF03028;PF07728;PF08393;PF12774;PF12775;PF12777;PF12780;PF12781	Dynein heavy chain and region D6 of dynein motor;AAA domain (dynein-related subfamily);Dynein heavy chain, N-terminal region 2;Hydrolytic ATP binding site of dynein motor region D1;P-loop containing dynein motor region D3;Microtubule-binding stalk of dynein motor;P-loop containing dynein motor region D4;ATP-binding dynein motor region D5	N/A
LbrM.20.2.005250	2	LbrM.20_v4_pilon:2,366,862..2,373,932(+)	hypothetical protein, conserved	protein coding gene	7071	37	OG6_199962	N/A	N/A	N/A
LbrM.20.2.005140	6	LbrM.20_v4_pilon:2,291,501..2,302,129(+)	Protein kinase domain/Protein tyrosine kinase, putative	protein coding gene	10629	33	OG6_478590	PF07714	Protein tyrosine kinase	N/A
LbrM.20.2.004220	2	LbrM.20_v4_pilon:1,951,396..1,954,965(-)	hypothetical protein, conserved	protein coding gene	3570	31	OG6_478880	N/A	N/A	N/A
LbrM.20.2.003870	2	LbrM.20_v4_pilon:1,849,002..1,850,234(+)	FHA domain/BRCA1 C Terminus (BRCT) domain/twin BRCT domain containing protein, putative	protein coding gene	1233	65	OG6_139793	PF00498;PF00533	FHA domain;BRCA1 C Terminus (BRCT) domain	N/A
LbrM.20.2.002810	3	LbrM.20_v4_pilon:1,456,566..1,463,318(+)	DEAD/DEAH box helicase/Helicase conserved C-terminal domain/Helicase associated domain (HA2), putative	protein coding gene	6753	79	OG6_105518	PF00270;PF00271;PF04408	DEAD/DEAH box helicase;Helicase conserved C-terminal domain;Helicase associated domain (HA2)	MGAAGCTGAPTWLWAHGLSNTA, MGAAGCTGAPTWLWAHGL
LbrM.20.2.002760	3	LbrM.20_v4_pilon:1,434,117..1,435,310(+)	hypothetical protein, conserved	protein coding gene	1194	35	OG6_200457	N/A	N/A	N/A
LbrM.20.2.002530	2	LbrM.20_v4_pilon:1,359,739..1,361,007(+)	EF-hand domain pair/EF hand, putative	protein coding gene	1269	66	OG6_103375	PF13833	EF-hand domain pair	N/A
LbrM.20.2.002190	3	LbrM.20_v4_pilon:1,224,304..1,228,836(+)	Phospholipid-translocating ATPase N-terminal/haloacid dehalogenase-like hydrolase/Cation transport ATPase (P-type)/Phospholipid-translocating P-type ATPase C-terminal, putative	protein coding gene	4533	56	OG6_132800	PF13246;PF16209;PF16212	Cation transport ATPase (P-type);Phospholipid-translocating ATPase N-terminal;Phospholipid-translocating P-type ATPase C-terminal	N/A
LbrM.20.2.001960	2	LbrM.20_v4_pilon:1,115,179..1,117,629(-)	Elongation factor Tu GTP binding domain containing protein, putative	protein coding gene	2451	66	OG6_127977	PF00009	Elongation factor Tu GTP binding domain	N/A
LbrM.20.2.001770	2	LbrM.20_v4_pilon:1,048,533..1,050,167(-)	N-terminal EH-domain containing protein/Dynamin family/50S ribosome-binding GTPase, putative	protein coding gene	1635	130	OG6_100993	PF00350;PF16880	Dynamin family;N-terminal EH-domain containing protein	N/A
LbrM.20.2.001680	2	LbrM.20_v4_pilon:996,325..1,000,956(-)	hypothetical protein, conserved	protein coding gene	4632	68	OG6_147606	N/A	N/A	MTTASLLLTPSALQERAAPAV, MTTASLLLTPSALQERAAPAVSH
LbrM.20.2.001410	2	LbrM.20_v4_pilon:723,355..727,314(-)	hypothetical protein, conserved	protein coding gene	3960	34	OG6_200441	N/A	N/A	N/A
LbrM.20.2.000550	2	LbrM.20_v4_pilon:296,526..303,659(+)	hypothetical protein, conserved	protein coding gene	7134	33	OG6_478648	N/A	N/A	N/A
LbrM.19.2.001910	2	LbrM.19_v4_pilon:481,043..488,935(+)	hypothetical protein, conserved	protein coding gene	7893	35	OG6_478818	N/A	N/A	N/A
LbrM.19.2.001420	2	LbrM.19_v4_pilon:446,064..450,020(+)	hypothetical protein, conserved	protein coding gene	3957	31	OG6_478584	N/A	N/A	N/A
LbrM.19.2.001390	3	LbrM.19_v4_pilon:499,194..504,362(+)	hypothetical protein, conserved	protein coding gene	5169	34	OG6_478688	N/A	N/A	N/A
LbrM.19.2.001330	2	LbrM.19_v4_pilon:413,528..417,208(+)	hypothetical protein, conserved	protein coding gene	3681	30	OG6_478725	N/A	N/A	MMDARKSQRKSKRVNPKSTMASIIAAHRAEAQ
LbrM.19.2.001240	4	LbrM.19_v4_pilon:458,477..475,660(+)	Ankyrin repeat, putative	protein coding gene	17184	39	OG6_199931	PF12796	Ankyrin repeats (3 copies)	N/A
LbrM.19.2.000890	2	LbrM.19_v4_pilon:209,971..214,140(+)	CH-like domain in sperm protein, putative	protein coding gene	4170	34	OG6_478556	PF06294	CH-like domain in sperm protein	N/A
LbrM.19.2.000680:pseudogene	2	LbrM.19_v4_pilon:134,178..139,778(+)	Protein kinase domain containing protein, putative	protein coding gene	5601	0	N/A (orthology not determined because protein is too short or has too many stop codons)	PF00069	Protein kinase domain	N/A
LbrM.18.2.001780:pseudogene	2	LbrM.18_v4_pilon:416,547..421,751(+)	hypothetical protein, conserved	protein coding gene	5205	0	N/A (orthology not determined because protein is too short or has too many stop codons)	N/A	N/A	N/A
LbrM.18.2.001760:pseudogene	2	LbrM.18_v4_pilon:357,256..365,757(+)	hypothetical protein, conserved	protein coding gene	8499	0	N/A (orthology not determined because protein is too short or has too many stop codons)	N/A	N/A	N/A
LbrM.18.2.001450	2	LbrM.18_v4_pilon:627,812..630,361(+)	Pumilio-family RNA binding repeat, putative	protein coding gene	2550	133	OG6_100436	PF00806	Pumilio-family RNA binding repeat	N/A
LbrM.18.2.001290	2	LbrM.18_v4_pilon:529,683..532,982(+)	hypothetical protein, conserved	protein coding gene	3300	61	OG6_148254	N/A	N/A	N/A
LbrM.18.2.000990	3	LbrM.18_v4_pilon:391,066..393,747(+)	hypothetical protein, conserved	protein coding gene	2682	31	OG6_199878	N/A	N/A	N/A
LbrM.18.2.000780	3	LbrM.18_v4_pilon:174,234..179,273(-)	hypothetical protein, conserved	protein coding gene	5040	30	OG6_478936	N/A	N/A	MRISSTLNRGAGGRIHIGAFPHGGLFVTPVATAAAT, MRISSTLNRGAGGRIHIGAFPHGGLFVTPVATAAATIRAS
LbrM.18.2.000580	3	LbrM.18_v4_pilon:263,677..265,515(+)	hypothetical protein, conserved	protein coding gene	1839	52	OG6_173680	N/A	N/A	N/A
LbrM.18.2.000200	3	LbrM.18_v4_pilon:78,392..79,435(-)	RNA recognition motif (a.k.a. RRM, RBD, or RNP domain)/RNA recognition motif. (a.k.a. RRM, RBD, or RNP domain), putative	protein coding gene	1044	199	OG6_108327	PF00076	RNA recognition motif. (a.k.a. RRM, RBD, or RNP domain)	N/A
LbrM.18.2.000130	2	LbrM.18_v4_pilon:37,693..42,162(-)	Protein of unknown function (DUF726), putative	protein coding gene	4470	55	OG6_102131	PF05277	Protein of unknown function (DUF726)	N/A
LbrM.17.2.001290	2	LbrM.17_v4_pilon:566,491..569,259(+)	hypothetical protein, conserved	protein coding gene	2769	34	OG6_478829	N/A	N/A	N/A
LbrM.17.2.001250	2	LbrM.17_v4_pilon:549,754..553,734(+)	WW domain containing protein, putative	protein coding gene	3981	72	OG6_106751	PF00397	WW domain	N/A
LbrM.17.2.001220	2	LbrM.17_v4_pilon:536,989..541,290(+)	Kinesin motor domain/Calpain large subunit, domain III, putative	protein coding gene	4302	70	OG6_146515	PF00225;PF01067	Kinesin motor domain;Calpain large subunit, domain III	N/A
LbrM.17.2.000960	2	LbrM.17_v4_pilon:445,174..448,410(+)	Phosphorylated CTD interacting factor 1 WW domain containing protein, putative	protein coding gene	3237	63	OG6_173658	PF12237	Phosphorylated CTD interacting factor 1 WW domain	N/A
LbrM.17.2.000870	2	LbrM.30_v4_pilon:596,131..612,792(+)	Flagellar-associated PapD-like/Abnormal spindle-like microcephaly-assoc'd, ASPM-SPD-2-Hydin, putative	protein coding gene	16662	107	OG6_102723	PF14874;PF15780	Flagellar-associated PapD-like;Abnormal spindle-like microcephaly-assoc'd, ASPM-SPD-2-Hydin	MR, MRSSSPKTNACKAAEAASTGPSSAPLKSSSRGFASHAAFAGRERGAALTTGVAAAVGASAS
LbrM.17.2.000650	3	LbrM.17_v4_pilon:324,405..328,025(-)	EF-hand domain pair, putative	protein coding gene	3621	140	OG6_101579	PF13499	EF-hand domain pair	N/A
LbrM.17.2.000580	3	LbrM.17_v4_pilon:296,387..301,264(-)	hypothetical protein, conserved	protein coding gene	4878	34	OG6_199787	N/A	N/A	N/A
LbrM.17.2.000560	2	LbrM.17_v4_pilon:290,255..293,860(-)	hypothetical protein, conserved	protein coding gene	3606	33	OG6_478589	N/A	N/A	N/A
LbrM.17.2.000530	2	LbrM.17_v4_pilon:281,578..285,579(-)	AAA ATPase domain/ATPase family associated with various cellular activities (AAA), putative	protein coding gene	4002	68	OG6_142131	PF00004	ATPase family associated with various cellular activities (AAA)	N/A
LbrM.17.2.000430	3	LbrM.17_v4_pilon:223,313..228,049(-)	hypothetical protein, conserved	protein coding gene	4737	33	OG6_478662	N/A	N/A	N/A
LbrM.17.2.000240	2	LbrM.17_v4_pilon:140,067..142,526(-)	hypothetical protein, conserved	protein coding gene	2460	30	OG6_478627	N/A	N/A	N/A
LbrM.16.2.001700:pseudogene	2	LbrM.16_v4_pilon:694,712..697,869(+)	hypothetical protein, conserved	protein coding gene	3156	0	N/A (orthology not determined because protein is too short or has too many stop codons)	N/A	N/A	MRLLLGLIAQTMLAAAK
LbrM.16.2.001260	3	LbrM.16_v4_pilon:484,317..490,337(-)	Cullin family/Cullin protein neddylation domain containing protein, putative	protein coding gene	6021	67	OG6_129987	PF00888;PF10557	Cullin family;Cullin protein neddylation domain	N/A
LbrM.16.2.001120	2	LbrM.16_v4_pilon:437,428..444,453(+)	hypothetical protein, conserved	protein coding gene	7026	32	OG6_479067	N/A	N/A	N/A
LbrM.16.2.000770	2	LbrM.16_v4_pilon:298,054..314,838(-)	N-terminal region of Chorein or VPS13/Vacuolar sorting-associated protein 13, N-terminal/Repeating coiled region of VPS13/Vacuolar-sorting-associated 13 protein C-terminal, putative	protein coding gene	16785	77	OG6_139067	PF12624;PF16908;PF16909;PF16910	N-terminal region of Chorein or VPS13;Vacuolar sorting-associated protein 13, N-terminal;Vacuolar-sorting-associated 13 protein C-terminal;Repeating coiled region of VPS13	N/A
LbrM.16.2.000720	2	LbrM.16_v4_pilon:275,318..280,576(-)	Ubiquitin carboxyl-terminal hydrolase, putative	protein coding gene	5259	71	OG6_154037	PF00443	Ubiquitin carboxyl-terminal hydrolase	N/A
LbrM.16.2.000210	2	LbrM.16_v4_pilon:68,147..69,046(-)	Mitochondrial carrier protein, putative	protein coding gene	900	100	OG6_102800	PF00153	Mitochondrial carrier protein	N/A
LbrM.16.2.000180	2	LbrM.16_v4_pilon:48,244..61,545(-)	hypothetical protein, conserved	protein coding gene	13302	136	OG6_145560	N/A	N/A	MASSDFDINLFLKFLFSAVFLSVCCF, MASSDFDINLFLKFLFSAVFLSVCCFSL
LbrM.16.2.000070	2	LbrM.16_v4_pilon:16,003..18,882(-)	Holliday junction DNA helicase ruvB N-terminus/AAA domain (Cdc48 subfamily)/ATPase family associated with various cellular activities (AAA), putative	protein coding gene	2880	71	OG6_103617	PF00004	ATPase family associated with various cellular activities (AAA)	N/A
LbrM.15.2.000950	2	LbrM.15_v4_pilon:428,296..435,963(-)	hypothetical protein, conserved	protein coding gene	7668	37	OG6_200191	N/A	N/A	N/A
LbrM.15.2.000820	2	LbrM.15_v4_pilon:347,374..354,894(+)	ABC-2 family transporter protein/ABC transporter/AAA domain, putative AbiEii toxin, Type IV TA system, putative	protein coding gene	7521	537	OG6_100045	PF00005;PF12698	ABC transporter;ABC-2 family transporter protein	N/A
LbrM.15.2.000760	5	LbrM.15_v4_pilon:381,348..387,611(-)	hypothetical protein, conserved	protein coding gene	6264	32	OG6_200187	N/A	N/A	N/A
LbrM.15.2.000750	2	LbrM.15_v4_pilon:388,620..394,775(-)	hypothetical protein, conserved	protein coding gene	6156	71	OG6_171847	N/A	N/A	N/A
LbrM.15.2.000720:pseudogene	2	LbrM.15_v4_pilon:327,006..337,429(+)	hypothetical protein, conserved	protein coding gene	10422	0	N/A (orthology not determined because protein is too short or has too many stop codons)	N/A	N/A	MLPCVRVRFFCVALSLSLSFHPSPCPAV
LbrM.15.2.000660	2	LbrM.15_v4_pilon:278,601..279,956(+)	hypothetical protein, conserved	protein coding gene	1356	66	OG6_147071	N/A	N/A	N/A
LbrM.15.2.000510	3	LbrM.15_v4_pilon:292,764..296,879(+)	Galactose oxidase, central domain/Kelch motif containing protein, putative	protein coding gene	4116	70	OG6_134879	PF13418;PF13964	Galactose oxidase, central domain;Kelch motif	N/A
LbrM.15.2.000490	2	LbrM.15_v4_pilon:222,221..224,377(+)	hypothetical protein, conserved	protein coding gene	2157	28	OG6_479015	N/A	N/A	N/A
LbrM.15.2.000180	4	LbrM.15_v4_pilon:85,196..87,202(-)	hypothetical protein, conserved	protein coding gene	2007	31	OG6_478760	N/A	N/A	N/A
LbrM.15.2.000170	6	LbrM.15_v4_pilon:79,696..82,086(-)	Protein kinase domain/Protein tyrosine kinase, putative	protein coding gene	2391	65	OG6_103522	PF00069	Protein kinase domain	MLACVLPPSCPFCCSRRCLSLFAFLFPHHFSLSPLL, MLACVLPPSCPFCCSRRCLSLFAFLFPHHFSLSP
LbrM.15.2.000070	2	LbrM.15_v4_pilon:32,905..34,308(-)	hypothetical protein, conserved	protein coding gene	1404	35	OG6_199752	N/A	N/A	N/A
LbrM.15.2.000040	2	LbrM.15_v4_pilon:18,093..19,091(-)	Possible lysine decarboxylase, putative	protein coding gene	999	67	OG6_107817	PF03641	Possible lysine decarboxylase	N/A
LbrM.14.2.204380	4	LbrM.14_v4_pilon:206,552..219,355(-)	Dynein heavy chain, N-terminal region 2/Hydrolytic ATP binding site of dynein motor region D1/AAA domain (dynein-related subfamily)/P-loop containing dynein motor region D3/P-loop containing dynein motor region D4/Microtubule-binding stalk of dynein motor/ATP-binding dynein motor region D5/Dynein he	protein coding gene	12804	1205	OG6_100025	PF03028;PF08393;PF12774;PF12775;PF12777;PF12780;PF12781	Dynein heavy chain and region D6 of dynein motor;Dynein heavy chain, N-terminal region 2;Hydrolytic ATP binding site of dynein motor region D1;P-loop containing dynein motor region D3;Microtubule-binding stalk of dynein motor;P-loop containing dynein motor region D4;ATP-binding dynein motor region D5	N/A
LbrM.14.2.001220	2	LbrM.20_v4_pilon:778,434..779,504(-)	hypothetical protein, conserved	protein coding gene	1071	80	OG6_139809	N/A	N/A	N/A
LbrM.14.2.001170	3	LbrM.20_v4_pilon:804,464..807,700(-)	Kinesin motor domain containing protein, putative	protein coding gene	3237	95	OG6_118060	PF00225	Kinesin motor domain	N/A
LbrM.14.2.000970	2	LbrM.14_v4_pilon:242,772..243,902(+)	Mitochondrial carrier protein, putative	protein coding gene	1131	86	OG6_147579	PF00153	Mitochondrial carrier protein	N/A
LbrM.14.2.000860	2	LbrM.14_v4_pilon:295,339..297,234(+)	hypothetical protein, conserved	protein coding gene	1896	72	OG6_146988	N/A	N/A	N/A
LbrM.14.2.000770	4	LbrM.14_v4_pilon:329,986..342,555(+)	hypothetical protein, conserved	protein coding gene	12570	32	OG6_147780	N/A	N/A	N/A
LbrM.14.2.000580	5	LbrM.14_v4_pilon:407,555..409,135(+)	hypothetical protein, conserved	protein coding gene	1581	50	OG6_156791	N/A	N/A	N/A
LbrM.14.2.000570	12	LbrM.14_v4_pilon:410,774..414,703(+)	hypothetical protein, conserved	protein coding gene	3930	32	OG6_199820	N/A	N/A	MVFLRLSRVPALAIGLTLAS, MVFLRLSRVPALAIGLTLASPTFSD
LbrM.14.2.000550	2	LbrM.14_v4_pilon:416,866..420,336(+)	WD domain, G-beta repeat/Dip2/Utp12 Family, putative	protein coding gene	3471	68	OG6_102330	PF00400	WD domain, G-beta repeat	N/A
LbrM.14.2.000520	2	LbrM.14_v4_pilon:434,582..436,096(+)	Ion channel, putative	protein coding gene	1515	56	OG6_142947	PF07885	Ion channel	N/A
LbrM.14.2.000370	5	LbrM.14_v4_pilon:501,110..508,657(-)	hypothetical protein, conserved	protein coding gene	7548	36	OG6_122779	N/A	N/A	N/A
LbrM.14.2.000340	2	LbrM.14_v4_pilon:518,488..521,622(-)	Inositol polyphosphate kinase, putative	protein coding gene	3135	67	OG6_101518	PF03770	Inositol polyphosphate kinase	N/A
LbrM.14.2.000320	2	LbrM.14_v4_pilon:530,950..533,208(-)	Amino acid permease, putative	protein coding gene	2259	134	OG6_104518	PF13520	Amino acid permease	N/A
LbrM.13.2.204260	2	LbrM.13_v4_pilon:584,850..588,143(-)	Phospholipid-translocating ATPase N-terminal/E1-E2 ATPase/haloacid dehalogenase-like hydrolase/Cation transport ATPase (P-type)/Phospholipid-translocating P-type ATPase C-terminal, putative	protein coding gene	3294	83	OG6_100089	PF00122;PF13246;PF16209;PF16212	E1-E2 ATPase;Cation transport ATPase (P-type);Phospholipid-translocating ATPase N-terminal;Phospholipid-translocating P-type ATPase C-terminal	MSGQGPWWRKCLPASIFSKKVCSW
LbrM.13.2.001470	2	LbrM.13_v4_pilon:625,862..628,051(-)	Kinesin motor domain containing protein, putative	protein coding gene	2190	140	OG6_100492	PF00225	Kinesin motor domain	N/A
LbrM.13.2.001320	2	LbrM.20_v4_pilon:247,490..252,634(+)	hypothetical protein, conserved	protein coding gene	5145	29	OG6_117206	N/A	N/A	N/A
LbrM.13.2.001310	2	LbrM.20_v4_pilon:253,956..256,040(+)	hypothetical protein, conserved	protein coding gene	2085	34	OG6_200424	N/A	N/A	N/A
LbrM.13.2.001280:pseudogene	2	LbrM.13_v4_pilon:571,355..573,042(-)	hypothetical protein, conserved	protein coding gene	1686	0	N/A (orthology not determined because protein is too short or has too many stop codons)	N/A	N/A	N/A
LbrM.13.2.001230	7	LbrM.13_v4_pilon:533,910..550,700(-)	SPRY domain/HECT-domain (ubiquitin-transferase), putative	protein coding gene	16791	76	OG6_158186	PF00622;PF00632	SPRY domain;HECT-domain (ubiquitin-transferase)	N/A
LbrM.13.2.001110	3	LbrM.13_v4_pilon:485,681..489,574(-)	hypothetical protein, conserved	protein coding gene	3894	32	OG6_196368	N/A	N/A	N/A
LbrM.13.2.001060	2	LbrM.13_v4_pilon:466,862..470,077(-)	hypothetical protein, conserved	protein coding gene	3216	31	OG6_478803	N/A	N/A	N/A
LbrM.13.2.000660	2	LbrM.13_v4_pilon:324,863..327,244(-)	hypothetical protein, conserved	protein coding gene	2382	34	OG6_200107	N/A	N/A	N/A
LbrM.13.2.000640	4	LbrM.13_v4_pilon:314,794..318,555(-)	hypothetical protein, conserved	protein coding gene	3762	69	OG6_139764	N/A	N/A	N/A
LbrM.13.2.000580	2	LbrM.13_v4_pilon:281,269..287,433(-)	C2 domain containing protein, putative	protein coding gene	6165	68	OG6_104702	PF00168	C2 domain	N/A
LbrM.13.2.000180	2	LbrM.13_v4_pilon:64,038..65,117(-)	hypothetical protein, conserved	protein coding gene	1080	32	OG6_156849	N/A	N/A	MLPAIAPLSVCVCLTLCV, MLPAIAPLSVCVCLTLCVHLSSPSTSL
LbrM.12.2.000950	2	LbrM.12_v4_pilon:196,064..198,412(-)	hypothetical protein, conserved	protein coding gene	2349	31	OG6_478710	N/A	N/A	N/A
LbrM.12.2.000900	2	LbrM.12_v4_pilon:445,147..449,364(+)	Minichromosome loss protein, Mcl1, middle region containing protein, putative	protein coding gene	4218	66	OG6_153947	PF12341	Minichromosome loss protein, Mcl1, middle region	N/A
LbrM.12.2.000620	3	LbrM.12_v4_pilon:316,556..320,581(+)	hypothetical protein, conserved	protein coding gene	4026	32	OG6_129148	N/A	N/A	N/A
LbrM.12.2.000590	6	LbrM.12_v4_pilon:301,716..307,172(+)	Fusaric acid resistance protein-like, putative	protein coding gene	5457	48	OG6_478822	PF13515	Fusaric acid resistance protein-like	N/A
LbrM.12.2.000580	2	LbrM.12_v4_pilon:291,418..296,979(+)	Fusaric acid resistance protein-like, putative	protein coding gene	5562	62	OG6_173618	PF13515	Fusaric acid resistance protein-like	N/A
LbrM.12.2.000570	3	LbrM.12_v4_pilon:208,249..210,570(-)	hypothetical protein, conserved	protein coding gene	2322	30	OG6_478604	N/A	N/A	N/A
LbrM.12.2.000540:pseudogene	6	LbrM.12_v4_pilon:243,669..245,984(-)	hypothetical protein, conserved	protein coding gene	2316	0	N/A (orthology not determined because protein is too short or has too many stop codons)	N/A	N/A	N/A
LbrM.12.2.000520	5	LbrM.12_v4_pilon:285,144..289,250(+)	hypothetical protein, conserved	protein coding gene	4107	66	OG6_146046	N/A	N/A	N/A
LbrM.12.2.000510	5	LbrM.12_v4_pilon:279,345..281,834(+)	hypothetical protein, conserved	protein coding gene	2490	34	OG6_199655	N/A	N/A	N/A
LbrM.12.2.000350	2	LbrM.12_v4_pilon:125,869..135,084(+)	Myotubularin-like phosphatase domain containing protein, putative	protein coding gene	9216	24	OG6_478839	PF06602	Myotubularin-like phosphatase domain	N/A
LbrM.12.2.000340	2	LbrM.12_v4_pilon:122,097..123,998(+)	hypothetical protein, conserved	protein coding gene	1902	35	OG6_199652	N/A	N/A	MVYVRLITPALAGLLDAAVSV
LbrM.11.2.000740	5	LbrM.11_v4_pilon:228,415..232,776(-)	hypothetical protein, conserved	protein coding gene	4362	32	OG6_199761	N/A	N/A	N/A
LbrM.11.2.000420	4	LbrM.11_v4_pilon:362,351..368,185(-)	hypothetical protein, conserved	protein coding gene	5835	33	OG6_199758	N/A	N/A	N/A
LbrM.10.2.001030	10	LbrM.10_v4_pilon:487,186..493,047(-)	hypothetical protein, conserved	protein coding gene	5862	75	OG6_127811	N/A	N/A	N/A
LbrM.10.2.000900	4	LbrM.10_v4_pilon:440,485..444,273(-)	hypothetical protein, conserved	protein coding gene	3789	35	OG6_389599	N/A	N/A	MLRRSRLQAVVTAATATVVNAA
LbrM.10.2.000630	3	LbrM.10_v4_pilon:314,605..334,806(+)	hypothetical protein, conserved	protein coding gene	20202	100	OG6_148240	N/A	N/A	N/A
LbrM.10.2.000300	3	LbrM.10_v4_pilon:110,035..116,901(+)	hypothetical protein, conserved	protein coding gene	6867	37	OG6_199695	N/A	N/A	N/A
LbrM.10.2.000130	2	LbrM.10_v4_pilon:47,095..49,374(+)	hypothetical protein, conserved	protein coding gene	2280	67	OG6_146547	N/A	N/A	N/A
LbrM.09.2.001210	2	LbrM.09_v4_pilon:504,002..506,230(-)	hypothetical protein, conserved	protein coding gene	2229	56	OG6_156945	N/A	N/A	N/A
LbrM.09.2.001140	2	LbrM.09_v4_pilon:487,705..489,513(-)	Elongation factor Tu GTP binding domain/Initiation factor eIF2 gamma, C terminal, putative	protein coding gene	1809	33	OG6_199730	PF00009;PF09173	Elongation factor Tu GTP binding domain;Initiation factor eIF2 gamma, C terminal	N/A
LbrM.09.2.000520	2	LbrM.09_v4_pilon:209,003..214,402(+)	hypothetical protein, conserved	protein coding gene	5400	37	OG6_199804	N/A	N/A	N/A
LbrM.09.2.000400	2	LbrM.09_v4_pilon:160,795..166,791(+)	hypothetical protein, conserved	protein coding gene	5997	66	OG6_158033	N/A	N/A	N/A
LbrM.09.2.000120	2	LbrM.09_v4_pilon:48,654..50,402(+)	EF-hand domain pair, putative	protein coding gene	1749	70	OG6_147045	PF13499	EF-hand domain pair	N/A
LbrM.09.2.000050	2	LbrM.09_v4_pilon:11,493..12,632(+)	hypothetical protein, conserved	protein coding gene	1140	66	OG6_147047	N/A	N/A	MFADSFPPSLCLAPSSCHDSFSWSSCLAFSLHFWFDFAASRAA
LbrM.08.2.000800	2	LbrM.08_v4_pilon:147,904..155,082(+)	AAA domain (dynein-related subfamily)/von Willebrand factor type A domain containing protein, putative	protein coding gene	7179	77	OG6_104715	PF07728	AAA domain (dynein-related subfamily)	N/A
LbrM.08.2.000650:pseudogene	4	LbrM.20_v4_pilon:1,290,478..1,291,978(+)	hypothetical protein, conserved	protein coding gene	1497	0	N/A (orthology not determined because protein is too short or has too many stop codons)	N/A	N/A	N/A
LbrM.08.2.000640	2	LbrM.08_v4_pilon:361,483..368,847(-)	hypothetical protein, conserved	protein coding gene	7365	76	OG6_147400	N/A	N/A	N/A
LbrM.08.2.000570	5	LbrM.08_v4_pilon:326,560..332,703(-)	Protein kinase domain/Protein tyrosine kinase, putative	protein coding gene	6144	66	OG6_157148	PF00069	Protein kinase domain	N/A
LbrM.08.2.000390	2	LbrM.08_v4_pilon:287,768..296,212(-)	hypothetical protein, conserved	protein coding gene	8445	40	OG6_478901	N/A	N/A	N/A
LbrM.08.2.000380:pseudogene	3	LbrM.08_v4_pilon:422,925..434,108(-)	hypothetical protein, conserved	protein coding gene	11184	0	N/A (orthology not determined because protein is too short or has too many stop codons)	N/A	N/A	N/A
LbrM.08.2.000340	3	LbrM.08_v4_pilon:440,213..440,971(-)	Isochorismatase family, putative	protein coding gene	759	32	OG6_153353	PF00857	Isochorismatase family	N/A
LbrM.08.2.000270	2	LbrM.08_v4_pilon:452,358..454,385(-)	hypothetical protein, conserved	protein coding gene	2028	31	OG6_478990	N/A	N/A	MPPRQGKRHDLAVWGPPPPLPASSTQASLSAASSGGAALAPGPLSAF, MPPRQGKRHDLAVWGPPPPLPASSTQASLSAASSGGAALA
LbrM.08.2.000130	2	LbrM.08_v4_pilon:497,704..501,147(-)	hypothetical protein, conserved	protein coding gene	3444	33	OG6_152014	N/A	N/A	N/A
LbrM.07.2.001230	3	LbrM.07_v4_pilon:562,922..570,553(+)	hypothetical protein, conserved	protein coding gene	7632	183	OG6_158022	N/A	N/A	N/A
LbrM.07.2.001070	4	LbrM.07_v4_pilon:515,542..519,531(+)	AAA domain/PIF1-like helicase/Viral (Superfamily 1) RNA helicase/Helicase, putative	protein coding gene	3990	144	OG6_100049	PF02689;PF05970	Helicase;PIF1-like helicase	N/A
LbrM.07.2.001010	2	LbrM.07_v4_pilon:497,240..500,527(+)	hypothetical protein, conserved	protein coding gene	3288	63	OG6_133594	N/A	N/A	N/A
LbrM.07.2.000870	2	LbrM.07_v4_pilon:372,461..373,234(+)	hypothetical protein, conserved	protein coding gene	774	33	OG6_199773	N/A	N/A	N/A
LbrM.07.2.000860	2	LbrM.07_v4_pilon:369,918..371,237(+)	hypothetical protein, conserved	protein coding gene	1320	64	OG6_134427	PF00226	DnaJ domain	MASGSPFAAAAWCMARRHASTGR, MASGSPFAAAAWCMARRHAS
LbrM.07.2.000790	2	LbrM.07_v4_pilon:329,052..330,794(+)	hypothetical protein, conserved	protein coding gene	1743	30	OG6_478976	N/A	N/A	N/A
LbrM.07.2.000290	2	LbrM.07_v4_pilon:113,893..132,639(-)	HECT-domain (ubiquitin-transferase), putative	protein coding gene	18747	85	OG6_101783	PF00632;PF03107	HECT-domain (ubiquitin-transferase);C1 domain	N/A
LbrM.06.2.001210	2	LbrM.06_v4_pilon:499,161..501,425(+)	hypothetical protein, conserved	protein coding gene	2265	35	OG6_199978	N/A	N/A	N/A
LbrM.06.2.001090	2	LbrM.06_v4_pilon:468,226..472,020(+)	hypothetical protein, conserved	protein coding gene	3795	30	OG6_478856	N/A	N/A	N/A
LbrM.06.2.000820	2	LbrM.06_v4_pilon:359,554..370,263(+)	hypothetical protein, conserved	protein coding gene	10710	28	OG6_118709	N/A	N/A	N/A
LbrM.06.2.000640	10	LbrM.06_v4_pilon:232,665..241,682(+)	FHA domain/Protein tyrosine kinase/Protein kinase domain containing protein, putative	protein coding gene	9018	38	OG6_196323	PF00069;PF00498	Protein kinase domain;FHA domain	MQPPRLKPALVGTAGTADAA
LbrM.06.2.000610	3	LbrM.06_v4_pilon:216,516..220,880(+)	hypothetical protein, conserved	protein coding gene	4365	35	OG6_199968	N/A	N/A	N/A
LbrM.06.2.000470	2	LbrM.06_v4_pilon:164,792..168,565(+)	ATP-NAD kinase, putative	protein coding gene	3774	69	OG6_100357	PF01513	ATP-NAD kinase	N/A
LbrM.06.2.000030	2	LbrM.06_v4_pilon:19,650..21,647(-)	WD domain, G-beta repeat, putative	protein coding gene	1998	71	OG6_130239	PF00400	WD domain, G-beta repeat	N/A
LbrM.06.2.000010:pseudogene	3	LbrM.06_v4_pilon:42,778..44,745(-)	ABC transporter/ABC-2 type transporter, putative	protein coding gene	1968	0	N/A (orthology not determined because protein is too short or has too many stop codons)	PF00005;PF01061	ABC transporter;ABC-2 type transporter	N/A
LbrM.05.2.000810	3	LbrM.05_v4_pilon:318,009..322,499(+)	hypothetical protein, conserved	protein coding gene	4491	31	OG6_478957	N/A	N/A	N/A
LbrM.05.2.000620	3	LbrM.25_v4_pilon:107,710..109,938(-)	Protein of unknown function (DUF1308), putative	protein coding gene	2229	49	OG6_145900	PF07000	Protein of unknown function (DUF1308)	N/A
LbrM.05.2.000540	5	LbrM.05_v4_pilon:177,940..184,143(+)	hypothetical protein, conserved	protein coding gene	6204	33	OG6_478842	N/A	N/A	N/A
LbrM.04.2.000930	2	LbrM.04_v4_pilon:313,157..315,085(-)	Protein of unknown function (DUF974), putative	protein coding gene	1929	61	OG6_156038	PF06159	Protein of unknown function (DUF974)	N/A
LbrM.04.2.000900	2	LbrM.04_v4_pilon:301,928..305,119(-)	hypothetical protein, conserved	protein coding gene	3192	33	OG6_478570	N/A	N/A	N/A
LbrM.04.2.000550	2	LbrM.04_v4_pilon:220,186..229,362(-)	hypothetical protein, conserved	protein coding gene	9177	28	OG6_479096	N/A	N/A	N/A
LbrM.04.2.000480	2	LbrM.04_v4_pilon:196,670..200,683(-)	Protein kinase domain/Protein tyrosine kinase, putative	protein coding gene	4014	31	OG6_478652	PF00069	Protein kinase domain	N/A
LbrM.03.2.000840	2	LbrM.03_v4_pilon:389,919..392,009(-)	Amidohydrolase family, putative	protein coding gene	2091	40	OG6_103338	PF07969	Amidohydrolase family	N/A
LbrM.03.2.000650	2	LbrM.03_v4_pilon:302,968..305,319(-)	TatD related DNase, putative	protein coding gene	2352	50	OG6_134866	PF01026	TatD related DNase	N/A
LbrM.02.2.000570	2	LbrM.02_v4_pilon:52,086..53,657(-)	Tetratricopeptide repeat, putative	protein coding gene	1572	62	OG6_115523	PF00515	Tetratricopeptide repeat	N/A
LbrM.02.2.000560	3	LbrM.02_v4_pilon:54,433..65,781(-)	hypothetical protein, conserved	protein coding gene	11349	102	OG6_137063	N/A	N/A	N/A
LbrM.02.2.000480	2	LbrM.02_v4_pilon:213,323..216,175(+)	Glycerate kinase family, putative	protein coding gene	2853	67	OG6_196475	PF02595	Glycerate kinase family	N/A
LbrM.02.2.000450	12	LbrM.02_v4_pilon:222,790..231,378(+)	hypothetical protein, conserved	protein coding gene	8589	30	OG6_478713	PF11081	Protein of unknown function (DUF2890)	N/A
LbrM.02.2.000350:pseudogene	3	LbrM.02_v4_pilon:285,416..292,282(+)	ABC-2 family transporter protein/ABC transporter, putative	protein coding gene	6861	0	N/A (orthology not determined because protein is too short or has too many stop codons)	PF00005;PF12698	ABC transporter;ABC-2 family transporter protein	N/A
LbrM.02.2.000280	3	LbrM.02_v4_pilon:303,005..306,460(+)	hypothetical protein, conserved	protein coding gene	3456	40	OG6_199908	N/A	N/A	N/A
LbrM.01.2.000580:pseudogene	3	LbrM.01_v4_pilon:159,886..161,446(+)	hypothetical protein, conserved	protein coding gene	1560	0	N/A (orthology not determined because protein is too short or has too many stop codons)	N/A	N/A	QTGPRRILFGSAQHDIPLSHRREAAHPTPPLPLLFLICSLFLSHRS, QTGPRRILFGSAQHDIPLSHRREAAHPTPPLPLLFLICSLFLSHRSPPCGTCA
